# Supplementary material for: Trends and Determinants in Uptake of Cervical Cancer Screening in Spain: An Analysis of National Surveys from 2017 and 2020
Source: Cancers (Basel). 2022 May 18;14(10):2481. doi: 10.3390/cancers14102481 (PMC9140061; doi:10.3390/cancers14102481)
Supplement: Supplementary file 1 [file cancers-14-02481-s001.zip]

Archive with 1 entries (1 files):
- cancers-1709636-Supplementary.xlsx
