# Supplementary material for: Trends and Determinants in Uptake of Cervical Cancer Screening in Spain: An Analysis of National Surveys from 2017 and 2020
Source: Cancers (Basel). 2022 May 18;14(10):2481. doi: 10.3390/cancers14102481 (PMC9140061; doi:10.3390/cancers14102481)
Supplement: Supplementary file 1 [file cancers-14-02481-s001.zip › cancers-1709636-Supplementary.xlsx]

## Sheet: Research data
ID	Yearofthesurvey	Age	Agegroup	Maritalstatus	Socialclass	Educationalevel	Nationality	Residence	Currentlysmoking	Consumptionofalcoholicbeveragesinthepast12months	Freetimephysicalactivity	Self-assessedstateofhealth	Chronicdepression	Chronicanxiety	Othermentalproblems	Mentalsuffered	Visitgeneralpractitioner	Healthinsurance	Haveyoueverhadacytologytest	Timepassedsincethelastcytologytest	Uptaker	Bodymassindex
1	2017	55	1	1	2	1	1	1	1	1	1	4	0	0	0	0	0	1	0	0	0	2
2	2017	38	0	1	0	2	1	1	0	1	1	3	1	1	0	1	1	1	1	1	1	0
3	2017	54	1	2	1	2	1	1	0	1	0	2	0	0	0	0	0	1	1	0	0	2
4	2017	58	1	1	1	2	1	1	0	1	1	2	0	0	0	0	0	0	1	1	1	0
5	2017	34	0	2	1	2	0	1	0	0	0	3	0	0	0	0	0	1	0	0	0	3
6	2017	52	1	0	0	2	0	1	0	1	1	1	0	0	0	0	1	1	1	1	1	0
7	2017	48	1	1	2	3	1	1	0	0	0	3	0	0	0	0	0	0	1	1	1	0
8	2017	42	0	1	2	3	1	1	0	1	0	2	0	0	0	0	0	1	1	1	1	0
9	2017	53	1	2	0	1	1	1	1	1	0	2	1	1	0	1	0	1	1	1	1	2
10	2017	30	0	0	0	2	1	1	1	1	1	1	0	0	0	0	1	1	1	1	1	3
11	2017	51	1	2	0	2	0	1	0	0	0	3	0	0	0	0	1	1	0	0	0	3
12	2017	63	1	1	0	0	1	1	0	1	1	2	1	1	0	1	1	1	0	0	0	3
13	2017	47	1	3	0	2	0	1	0	0	0	3	0	0	0	0	1	1	0	0	0	3
14	2017	42	0	1	0	1	0	1	0	0	0	2	0	0	0	0	1	1	0	0	0	3
15	2017	27	0	1	0	1	0	1	0	0	0	2	0	0	0	0	1	1	0	0	0	0
16	2017	61	1	2	0	0	1	1	0	0	0	3	1	0	0	1	1	1	0	0	0	2
17	2017	47	1	1	0	2	1	1	0	1	0	2	0	0	0	0	1	1	1	1	1	2
18	2017	59	1	1	1	2	1	1	0	1	1	4	0	0	0	0	0	1	1	1	1	2
19	2017	58	1	0	2	3	1	1	1	1	1	3	1	1	0	1	1	1	1	1	1	2
20	2017	31	0	0	0	2	0	1	0	1	0	2	0	0	0	0	0	1	0	0	0	0
21	2017	48	1	3	0	2	1	1	1	1	0	1	0	0	0	0	0	1	1	1	1	0
22	2017	63	1	0	0	2	1	1	0	1	1	4	1	1	0	1	1	1	1	1	1	3
23	2017	58	1	2	1	2	1	1	1	1	1	1	0	0	0	0	0	1	1	1	1	0
24	2017	39	0	0	2	3	1	1	1	1	0	1	0	0	0	0	0	0	1	1	1	0
25	2017	53	1	1	0	1	1	1	0	0	1	2	0	0	0	0	0	1	1	1	1	1
26	2017	49	1	1	1	2	1	1	0	1	1	2	0	0	0	0	0	1	1	1	1	0
27	2017	48	1	1	2	3	1	1	0	1	1	2	0	0	0	0	0	1	1	1	1	0
28	2017	28	0	0	1	2	1	1	0	1	1	2	0	0	0	0	0	1	0	0	0	0
29	2017	28	0	0	2	3	1	1	0	1	1	2	0	0	0	0	0	1	1	1	1	0
30	2017	49	1	3	0	2	1	0	0	0	1	2	0	0	0	0	0	1	1	1	1	2
31	2017	59	1	3	0	2	1	0	0	1	1	3	1	1	0	1	1	1	1	1	1	0
32	2017	45	1	1	2	3	1	0	1	1	1	2	0	0	0	0	0	1	1	1	1	0
33	2017	45	1	1	2	3	1	0	1	1	0	2	0	0	0	0	0	1	1	1	1	0
34	2017	31	0	0	1	2	0	0	1	0	1	3	1	1	0	1	0	1	1	1	1	0
35	2017	45	1	0	2	3	1	0	0	0	0	2	0	0	0	0	0	1	1	1	1	0
36	2017	47	1	1	0	2	1	0	0	0	1	2	0	0	0	0	0	1	0	0	0	0
37	2017	37	0	0	1	2	1	0	1	1	1	1	0	0	0	0	0	1	1	1	1	2
38	2017	36	0	0	0	1	0	0	0	1	0	3	0	0	0	0	1	1	1	1	1	0
39	2017	49	1	0	0	2	0	0	0	0	0	2	0	0	0	0	0	1	1	1	1	2
40	2017	53	1	3	2	3	1	0	1	1	1	3	0	0	0	0	1	1	1	1	1	0
41	2017	46	1	1	1	3	1	0	0	1	1	2	0	0	0	0	0	1	1	1	1	2
42	2017	56	1	1	0	2	1	0	0	1	0	2	0	0	0	0	0	1	1	0	0	2
43	2017	26	0	0	0	3	1	0	0	1	1	2	0	0	0	0	0	1	1	1	1	1
44	2017	56	1	3	0	2	1	0	1	1	0	1	0	0	0	0	0	1	1	0	0	0
45	2017	65	1	1	0	0	1	0	0	1	1	4	1	1	0	1	0	1	0	0	0	3
46	2017	44	0	3	0	2	0	0	1	1	0	2	0	0	0	0	0	1	1	1	1	0
47	2017	54	1	1	1	2	1	0	0	0	1	4	0	0	0	0	1	1	1	1	1	3
48	2017	57	1	1	0	1	0	0	0	0	0	4	0	0	0	0	1	1	0	0	0	3
49	2017	64	1	2	0	1	1	0	1	0	0	3	1	1	0	1	0	1	0	0	0	2
50	2017	51	1	0	0	2	1	0	0	1	0	3	1	1	0	1	0	1	1	1	1	0
51	2017	46	1	1	1	2	1	0	0	1	0	3	0	0	0	0	0	1	1	0	0	0
52	2017	61	1	1	0	3	1	0	0	0	0	5	0	0	0	0	1	1	1	1	1	0
53	2017	35	0	0	0	2	1	0	0	0	0	1	0	0	0	0	0	1	1	1	1	2
54	2017	58	1	3	0	2	0	0	0	1	0	2	0	0	0	0	0	0	0	0	0	2
55	2017	46	1	3	0	2	1	0	0	1	0	2	0	0	0	0	0	1	1	0	0	3
56	2017	34	0	1	1	2	0	0	0	0	1	2	0	0	0	0	0	1	1	1	1	0
57	2017	57	1	1	0	1	1	0	0	0	1	3	0	0	0	0	1	1	1	1	1	3
58	2017	47	1	1	0	2	1	0	0	0	1	2	0	0	0	0	0	1	1	1	1	0
59	2017	33	0	1	0	2	1	0	1	0	0	3	0	0	0	0	0	1	1	1	1	0
60	2017	29	0	1	0	1	0	0	0	0	0	2	0	0	0	0	0	1	0	0	0	0
61	2017	27	0	0	0	2	1	0	1	1	0	3	0	1	0	1	1	1	1	1	1	0
62	2017	60	1	1	0	1	1	0	1	0	0	5	1	1	0	1	0	1	0	0	0	2
63	2017	36	0	1	0	3	1	0	0	1	0	2	0	0	0	0	0	1	1	1	1	0
64	2017	41	0	1	0	2	1	0	0	1	1	3	0	0	0	0	1	1	1	1	1	0
65	2017	25	0	0	0	2	1	0	0	1	0	2	0	0	0	0	0	1	0	0	0	2
66	2017	42	0	1	0	1	0	0	1	1	0	2	0	0	0	0	1	1	1	1	1	2
67	2017	55	1	1	0	1	1	0	1	1	0	2	0	0	0	0	0	1	1	1	1	2
68	2017	56	1	3	0	1	1	0	1	1	0	2	0	0	0	0	1	1	0	0	0	0
69	2017	61	1	1	1	1	1	0	0	1	1	5	0	0	0	0	1	1	1	1	1	2
70	2017	64	1	1	0	1	1	0	0	0	0	2	0	0	0	0	1	1	1	1	1	3
71	2017	30	0	0	0	1	1	0	0	0	1	2	0	0	0	0	1	1	1	0	0	2
72	2017	30	0	1	0	3	1	0	0	1	0	1	0	0	0	0	1	1	1	1	1	2
73	2017	49	1	1	0	2	1	0	0	0	0	2	1	1	0	1	0	1	1	1	1	0
74	2017	35	0	0	0	2	0	0	1	1	1	3	0	1	0	1	0	1	1	1	1	0
75	2017	63	1	3	0	1	1	0	0	1	1	4	1	1	0	1	1	1	0	0	0	2
76	2017	41	0	1	0	2	1	0	0	1	0	2	0	0	0	0	1	1	1	1	1	1
77	2017	48	1	1	1	2	1	0	1	1	0	1	0	0	0	0	0	1	1	0	0	2
78	2017	45	1	0	0	2	1	0	1	1	0	2	0	0	0	0	0	1	1	0	0	0
79	2017	60	1	0	0	2	1	0	1	1	1	3	1	1	0	1	1	1	0	0	0	0
80	2017	60	1	3	2	3	1	0	1	1	1	2	0	0	0	0	1	1	0	0	0	2
81	2017	35	0	1	0	2	1	0	0	0	0	2	0	0	0	0	0	1	1	1	1	0
82	2017	33	0	1	0	1	1	0	0	1	1	1	0	0	0	0	0	1	0	0	0	0
83	2017	50	1	3	0	1	1	0	1	1	0	4	0	0	0	0	0	1	0	0	0	2
84	2017	36	0	1	1	2	1	0	1	1	1	1	0	0	0	0	0	1	1	1	1	0
85	2017	49	1	1	0	1	1	0	1	1	0	5	1	1	1	1	1	1	1	1	1	2
86	2017	53	1	1	0	1	1	0	1	1	1	2	0	0	0	0	1	1	1	1	1	2
87	2017	48	1	1	0	1	1	0	1	0	0	3	0	0	0	0	0	1	0	0	0	0
88	2017	63	1	1	0	1	1	0	0	1	0	2	0	0	0	0	0	1	0	0	0	3
89	2017	45	1	1	2	2	0	0	0	0	1	2	0	0	0	0	0	1	1	1	1	2
90	2017	52	1	3	1	2	0	0	0	1	0	2	0	0	0	0	0	1	1	1	1	3
91	2017	37	0	1	2	3	1	0	0	1	0	2	0	0	0	0	0	1	1	0	0	0
92	2017	36	0	0	1	2	1	0	0	1	1	2	0	0	0	0	1	1	1	1	1	0
93	2017	33	0	1	0	2	1	0	0	1	0	2	0	0	0	0	0	1	1	1	1	0
94	2017	42	0	1	0	3	1	0	0	1	1	2	0	0	0	0	1	1	1	1	1	3
95	2017	55	1	1	0	2	1	0	1	1	1	5	0	0	0	0	1	1	1	1	1	2
96	2017	43	0	1	0	1	1	0	0	0	0	2	0	0	0	0	1	1	0	0	0	0
97	2017	39	0	1	0	3	0	0	1	0	0	2	0	1	0	1	0	1	1	1	1	1
98	2017	53	1	1	0	2	0	0	1	1	0	2	0	0	0	0	0	1	0	0	0	0
99	2017	58	1	3	0	2	1	0	0	1	0	3	1	1	0	1	1	1	1	1	1	2
100	2017	55	1	0	1	2	1	1	0	1	0	3	0	0	0	0	0	1	0	0	0	3
101	2017	42	0	3	0	2	1	1	1	1	0	2	0	0	0	0	0	1	1	1	1	0
102	2017	58	1	1	1	2	1	1	0	0	1	3	0	0	0	0	1	1	1	1	1	2
103	2017	60	1	1	0	2	1	1	1	1	1	3	0	0	0	0	0	1	1	1	1	2
104	2017	61	1	1	2	2	1	1	0	1	1	1	1	0	0	1	0	1	1	0	0	2
105	2017	61	1	1	2	2	1	1	1	1	1	2	0	0	0	0	0	1	1	0	0	0
106	2017	57	1	3	0	2	1	1	0	1	1	4	0	0	0	0	1	1	1	1	1	3
107	2017	30	0	1	1	2	1	1	0	0	1	2	0	0	0	0	0	1	1	1	1	0
108	2017	43	0	3	0	2	1	1	1	1	1	1	0	0	0	0	1	1	1	1	1	2
109	2017	38	0	1	0	2	1	1	0	0	1	2	0	0	0	0	1	1	1	1	1	0
110	2017	59	1	1	0	2	1	1	0	1	1	2	1	0	0	1	1	1	1	1	1	2
111	2017	40	0	1	2	3	1	1	0	1	1	2	0	0	0	0	0	1	1	1	1	0
112	2017	35	0	0	1	2	1	1	0	0	1	1	0	0	0	0	0	1	1	1	1	2
113	2017	49	1	1	0	2	1	1	1	0	0	2	0	0	0	0	1	1	1	1	1	3
114	2017	44	0	3	0	2	0	1	0	1	1	1	0	0	0	0	0	1	1	0	0	0
115	2017	44	0	1	2	2	1	1	0	1	1	3	0	0	0	0	0	1	1	1	1	2
116	2017	63	1	1	0	1	1	1	0	1	0	4	0	0	0	0	1	1	1	1	1	3
117	2017	31	0	0	1	2	1	1	0	1	1	2	0	0	0	0	1	1	1	1	1	0
118	2017	47	1	1	1	2	1	1	0	1	1	2	0	0	0	0	0	1	1	0	0	0
119	2017	38	0	0	0	3	1	1	0	1	0	1	0	0	0	0	0	1	0	0	0	3
120	2017	33	0	1	0	2	1	1	0	1	1	2	0	0	0	0	0	1	1	1	1	0
121	2017	28	0	0	2	3	1	1	0	0	0	3	1	0	1	1	0	1	1	1	1	1
122	2017	49	1	1	0	2	1	1	0	1	1	2	0	0	0	0	0	1	1	0	0	2
123	2017	55	1	1	1	2	1	1	0	1	1	3	1	0	0	1	0	1	1	1	1	0
124	2017	34	0	0	1	2	1	1	1	1	0	1	0	0	1	1	0	1	1	0	0	0
125	2017	53	1	2	0	2	1	1	1	1	1	2	1	1	0	1	0	1	1	1	1	3
126	2017	27	0	0	0	2	1	1	1	0	0	2	0	0	0	0	0	1	1	1	1	0
127	2017	55	1	1	0	1	1	1	0	0	0	5	1	1	0	1	1	1	1	0	0	0
128	2017	29	0	0	0	2	1	1	1	0	0	2	1	0	0	1	0	1	1	0	0	0
129	2017	31	0	0	1	2	1	1	1	1	0	2	0	0	0	0	0	1	1	1	1	2
130	2017	43	0	0	0	2	1	1	0	1	1	3	0	0	0	0	1	1	1	0	0	2
131	2017	63	1	1	2	2	1	1	0	1	1	3	1	1	0	1	1	1	1	1	1	2
132	2017	56	1	0	2	3	1	1	0	1	1	2	0	0	0	0	0	1	1	1	1	0
133	2017	54	1	3	0	1	1	1	0	0	0	2	0	0	0	0	0	1	1	0	0	3
134	2017	55	1	1	2	1	1	1	1	0	0	2	0	0	0	0	0	1	1	0	0	2
135	2017	28	0	0	1	2	1	1	1	1	0	2	0	0	0	0	0	1	1	1	1	2
136	2017	59	1	1	0	1	1	1	0	1	1	3	0	0	0	0	1	1	1	1	1	0
137	2017	32	0	0	1	2	1	1	1	1	1	2	0	0	0	0	1	1	1	1	1	0
138	2017	44	0	0	0	2	1	1	0	0	1	5	1	1	0	1	1	1	1	0	0	0
139	2017	49	1	3	0	1	1	1	1	1	0	4	0	0	0	0	1	1	0	0	0	0
140	2017	33	0	1	0	1	1	1	0	0	1	3	0	0	0	0	0	1	1	0	0	3
141	2017	64	1	2	0	2	1	1	0	1	1	1	0	0	0	0	0	1	1	1	1	3
142	2017	38	0	1	0	1	1	1	1	0	0	2	0	0	0	0	1	1	1	0	0	0
143	2017	46	1	0	0	2	1	1	1	1	0	2	1	0	0	1	0	1	1	0	0	0
144	2017	44	0	0	1	2	1	1	0	0	1	3	1	1	0	1	1	0	1	1	1	2
145	2017	42	0	0	2	3	1	1	0	1	1	1	0	0	0	0	0	0	1	1	1	0
146	2017	50	1	1	1	1	1	1	0	0	0	3	0	0	0	0	0	1	1	1	1	0
147	2017	30	0	3	1	2	1	1	1	1	1	3	0	0	0	0	0	1	1	1	1	2
148	2017	26	0	0	1	3	1	1	0	1	1	2	0	0	0	0	0	1	1	1	1	0
149	2017	36	0	1	2	3	1	1	0	0	1	1	0	0	0	0	0	0	1	1	1	0
150	2017	51	1	1	2	3	1	0	0	1	1	2	0	0	0	0	0	0	1	1	1	0
151	2017	48	1	1	0	1	1	0	1	1	1	3	0	0	0	0	0	1	1	0	0	2
152	2017	58	1	1	1	1	1	0	0	1	1	3	0	0	0	0	0	1	1	1	1	2
153	2017	39	0	3	2	3	1	0	0	1	1	2	0	0	0	0	0	0	1	1	1	0
154	2017	49	1	1	0	2	1	0	0	0	0	2	0	0	0	0	0	1	1	0	0	2
155	2017	36	0	1	0	2	1	0	0	0	0	2	0	0	0	0	0	1	1	1	1	3
156	2017	51	1	1	2	2	1	0	0	0	0	4	1	1	0	1	1	1	1	1	1	2
157	2017	49	1	1	1	2	1	0	1	1	1	3	0	0	0	0	0	1	1	1	1	0
158	2017	54	1	1	1	2	1	0	0	1	1	3	0	0	0	0	1	1	1	0	0	3
159	2017	64	1	1	0	3	0	0	0	1	0	2	0	0	0	0	0	1	1	0	0	3
160	2017	55	1	1	1	3	1	0	1	1	1	5	0	1	0	1	0	1	1	1	1	0
161	2017	55	1	1	1	2	1	0	1	1	1	2	1	0	0	1	0	1	1	1	1	0
162	2017	34	0	1	2	3	1	0	0	0	0	1	0	0	0	0	0	1	1	1	1	0
163	2017	58	1	1	1	2	1	0	1	1	1	2	0	0	0	0	0	0	1	0	0	0
164	2017	45	1	1	0	2	1	0	0	0	0	2	0	0	0	0	0	1	0	0	0	0
165	2017	53	1	1	1	2	1	0	0	1	1	2	0	0	0	0	1	1	1	0	0	3
166	2017	43	0	1	1	3	1	0	0	0	1	2	0	0	0	0	0	1	1	1	1	0
167	2017	52	1	1	0	2	1	0	1	1	1	2	0	0	0	0	1	1	1	1	1	2
168	2017	39	0	1	0	2	1	0	0	1	1	2	0	0	0	0	1	1	1	1	1	0
169	2017	35	0	1	1	3	1	0	1	1	0	2	0	0	0	0	1	1	1	1	1	3
170	2017	50	1	1	0	1	1	0	0	0	1	5	1	1	0	1	1	1	1	1	1	3
171	2017	63	1	1	2	3	1	0	1	1	1	2	0	0	0	0	1	1	1	0	0	2
172	2017	58	1	1	2	3	1	0	0	1	1	2	0	0	0	0	0	1	1	1	1	2
173	2017	46	1	1	1	3	1	0	0	0	1	2	0	0	0	0	0	1	1	1	1	0
174	2017	48	1	3	2	3	1	0	1	1	1	2	0	0	0	0	0	0	1	0	0	0
175	2017	56	1	1	2	2	1	0	0	1	1	2	0	0	0	0	0	1	1	0	0	2
176	2017	57	1	2	0	1	1	0	1	0	1	2	1	0	0	1	0	1	1	0	0	0
177	2017	49	1	1	2	3	1	0	0	1	1	2	0	0	0	0	1	0	1	1	1	0
178	2017	61	1	1	2	3	1	0	0	1	1	2	0	0	0	0	0	0	1	1	1	0
179	2017	41	0	1	2	3	1	0	0	1	0	2	1	1	0	1	0	1	1	1	1	2
180	2017	33	0	0	2	3	1	0	1	0	0	3	1	1	0	1	0	1	1	1	1	2
181	2017	64	1	1	1	1	1	0	0	1	0	2	0	1	0	1	1	1	1	0	0	2
182	2017	49	1	1	2	2	1	0	0	1	1	1	0	0	0	0	1	1	1	1	1	0
183	2017	41	0	1	1	2	1	0	0	0	0	2	0	0	0	0	0	1	1	0	0	0
184	2017	45	1	1	1	2	1	0	0	0	1	2	0	0	0	0	0	0	1	1	1	0
185	2017	38	0	1	0	2	1	0	0	1	0	3	0	0	0	0	0	1	1	0	0	0
186	2017	39	0	1	0	2	1	0	0	0	0	1	0	0	0	0	1	1	1	1	1	0
187	2017	46	1	1	1	2	1	0	1	1	1	1	0	0	0	0	0	0	1	1	1	2
188	2017	60	1	1	1	3	1	0	0	1	1	3	0	0	0	0	0	1	1	1	1	2
189	2017	34	0	1	2	2	1	0	1	0	0	2	0	0	0	0	0	1	1	1	1	0
190	2017	56	1	3	0	1	1	0	1	1	0	3	1	0	0	1	1	1	1	0	0	0
191	2017	63	1	2	0	1	1	0	0	0	1	4	1	1	0	1	0	1	1	0	0	2
192	2017	49	1	1	0	1	1	0	0	0	0	2	0	0	0	0	0	1	1	1	1	3
193	2017	44	0	3	0	2	1	0	0	1	1	2	0	0	0	0	0	1	1	0	0	0
194	2017	37	0	1	0	2	1	0	1	0	0	2	0	1	0	1	0	1	1	1	1	2
195	2017	41	0	0	0	1	1	0	1	1	1	2	0	0	0	0	0	1	1	0	0	0
196	2017	33	0	0	0	3	1	0	0	1	1	1	0	0	0	0	0	1	1	1	1	0
197	2017	36	0	1	0	2	1	0	0	0	1	3	0	0	0	0	0	1	1	1	1	0
198	2017	49	1	3	0	2	1	0	0	1	0	3	1	1	0	1	0	1	1	1	1	0
199	2017	26	0	0	0	2	1	0	0	1	0	1	0	0	0	0	1	1	1	1	1	2
200	2017	34	0	0	0	3	1	0	0	1	1	3	0	0	0	0	0	1	0	0	0	0
201	2017	30	0	0	0	2	1	0	1	1	1	1	0	0	0	0	0	1	1	1	1	0
202	2017	51	1	1	0	2	1	0	0	0	1	4	0	0	0	0	1	1	1	1	1	2
203	2017	45	1	1	0	2	1	0	1	1	1	3	0	0	0	0	0	1	1	0	0	0
204	2017	41	0	1	2	3	1	0	0	1	1	2	0	0	0	0	0	1	1	1	1	0
205	2017	50	1	1	2	2	1	0	0	1	1	3	0	0	0	0	0	1	1	1	1	3
206	2017	55	1	1	2	3	1	0	0	1	1	3	0	0	0	0	1	1	1	1	1	0
207	2017	35	0	1	0	3	1	0	0	1	0	3	0	0	0	0	1	1	1	1	1	0
208	2017	57	1	1	0	1	1	0	0	0	0	3	0	0	0	0	0	1	1	1	1	0
209	2017	58	1	1	0	2	1	0	0	1	1	2	0	0	0	0	1	1	1	1	1	0
210	2017	39	0	1	0	2	1	0	0	1	0	2	0	0	0	0	0	1	1	0	0	0
211	2017	45	1	1	0	3	1	0	0	1	1	2	0	0	0	0	0	1	1	0	0	2
212	2017	44	0	1	1	2	1	0	0	1	1	2	0	0	0	0	0	1	1	1	1	0
213	2017	44	0	1	0	2	1	0	0	1	1	2	0	0	0	0	0	1	1	1	1	3
214	2017	52	1	1	0	2	1	0	1	1	0	5	1	0	0	1	1	1	0	0	0	0
215	2017	48	1	1	0	1	1	0	0	1	1	3	1	1	0	1	1	1	1	1	1	3
216	2017	43	0	1	1	2	1	0	0	0	1	2	0	0	0	0	0	1	1	1	1	2
217	2017	60	1	1	1	2	1	0	1	1	0	3	1	1	0	1	0	1	1	0	0	2
218	2017	50	1	1	0	3	1	0	0	0	1	3	0	0	0	0	0	1	1	1	1	3
219	2017	47	1	1	0	3	1	0	0	0	1	3	0	0	0	0	0	1	1	1	1	2
220	2017	62	1	1	0	1	1	0	0	0	0	3	1	0	0	1	0	1	1	1	1	2
221	2017	47	1	1	1	2	1	0	0	1	0	4	0	0	0	0	1	1	1	1	1	0
222	2017	40	0	2	1	2	1	0	0	0	0	2	0	0	0	0	0	0	1	0	0	0
223	2017	37	0	1	1	2	1	0	0	1	1	2	0	0	0	0	0	1	1	1	1	0
224	2017	44	0	1	0	1	1	0	0	1	1	3	1	1	0	1	0	1	1	0	0	3
225	2017	31	0	1	1	3	1	0	0	1	0	1	0	0	0	0	0	1	1	1	1	0
226	2017	28	0	0	0	2	1	0	1	1	1	2	0	0	0	0	0	1	0	0	0	0
227	2017	51	1	0	2	3	1	0	0	1	1	3	0	0	0	0	1	0	1	1	1	0
228	2017	31	0	3	0	2	1	0	1	0	1	4	1	0	0	1	0	1	1	1	1	0
229	2017	47	1	1	2	3	1	0	0	1	1	2	0	0	0	0	0	1	1	0	0	2
230	2017	36	0	0	0	2	1	0	0	1	1	2	0	0	0	0	0	1	0	0	0	2
231	2017	54	1	1	0	1	1	0	0	1	1	2	0	0	0	0	1	1	1	0	0	3
232	2017	44	0	1	0	2	1	0	0	0	1	2	0	0	0	0	0	1	1	0	0	0
233	2017	29	0	0	0	1	1	0	0	1	0	2	0	0	0	0	0	1	1	0	0	0
234	2017	42	0	0	0	2	1	0	1	1	1	1	0	0	0	0	0	1	1	1	1	0
235	2017	29	0	0	0	2	1	0	0	1	0	3	0	0	0	0	0	1	1	1	1	0
236	2017	47	1	1	0	1	1	0	0	0	0	2	0	0	0	0	0	1	1	0	0	3
237	2017	50	1	2	1	1	1	0	1	1	0	2	0	0	0	0	0	1	1	1	1	3
238	2017	45	1	0	0	2	1	1	0	1	1	2	0	0	0	0	0	1	1	1	1	0
239	2017	44	0	3	2	3	1	1	0	1	1	3	1	1	0	1	1	1	1	1	1	2
240	2017	34	0	1	0	2	1	1	1	1	1	1	0	0	0	0	0	1	1	1	1	0
241	2017	38	0	1	1	2	1	1	0	1	0	1	0	0	0	0	0	1	1	1	1	0
242	2017	59	1	0	0	2	1	1	0	1	1	2	0	0	0	0	0	1	1	1	1	0
243	2017	62	1	1	1	2	1	1	0	0	1	3	0	1	0	1	1	1	1	1	1	2
244	2017	45	1	0	0	1	1	1	0	1	0	2	1	0	0	1	0	1	1	0	0	2
245	2017	60	1	1	2	3	1	1	0	1	1	2	0	0	0	0	0	1	1	1	1	0
246	2017	52	1	1	2	3	1	1	1	1	0	1	0	0	0	0	0	1	0	0	0	2
247	2017	65	1	2	0	2	1	1	0	1	0	3	1	1	0	1	0	1	1	1	1	0
248	2017	43	0	1	0	3	1	1	0	0	1	1	0	0	0	0	0	1	1	1	1	2
249	2017	50	1	1	0	2	1	1	0	1	0	4	1	1	0	1	1	1	1	1	1	2
250	2017	34	0	1	1	2	1	1	1	1	0	3	0	0	0	0	1	1	1	1	1	0
251	2017	37	0	1	0	2	1	1	0	1	1	2	0	0	0	0	0	1	1	0	0	0
252	2017	54	1	1	1	1	1	1	0	0	0	2	1	1	0	1	1	1	1	0	0	3
253	2017	53	1	1	1	2	1	1	0	0	1	2	0	0	0	0	1	1	1	1	1	0
254	2017	51	1	1	1	3	1	1	0	0	1	3	0	0	0	0	1	1	1	1	1	3
255	2017	53	1	3	0	3	1	1	0	1	1	4	1	1	0	1	1	1	1	1	1	3
256	2017	52	1	1	1	3	1	1	1	1	0	2	0	0	0	0	0	1	1	1	1	0
257	2017	40	0	0	2	3	1	1	0	1	1	1	0	0	0	0	0	1	0	0	0	1
258	2017	65	1	1	2	1	1	1	0	0	1	3	1	0	0	1	0	1	1	1	1	3
259	2017	38	0	0	2	1	1	1	0	0	1	2	1	1	1	1	0	0	0	0	0	0
260	2017	54	1	1	1	2	1	1	0	1	0	2	1	1	0	1	1	1	1	1	1	2
261	2017	47	1	1	1	3	1	1	0	1	0	2	0	0	0	0	0	1	1	1	1	2
262	2017	42	0	3	2	3	1	1	0	1	0	1	0	0	0	0	0	1	1	1	1	0
263	2017	62	1	3	1	3	1	1	0	1	1	1	0	0	0	0	0	1	1	1	1	0
264	2017	37	0	0	0	2	1	1	1	1	1	2	0	0	0	0	0	1	1	1	1	0
265	2017	38	0	1	2	3	1	1	0	0	0	1	0	0	0	0	0	1	1	1	1	3
266	2017	40	0	0	1	2	1	1	1	0	0	4	1	1	1	1	0	1	0	0	0	3
267	2017	51	1	0	2	3	1	1	1	1	0	3	1	0	1	1	1	1	0	0	0	3
268	2017	53	1	3	1	2	1	1	0	1	1	3	1	1	0	1	0	1	1	1	1	0
269	2017	44	0	1	2	3	1	1	0	0	0	3	0	1	0	1	0	0	1	1	1	0
270	2017	47	1	3	1	2	1	1	0	1	1	2	0	0	0	0	0	0	1	1	1	0
271	2017	41	0	3	1	3	1	1	0	0	0	2	0	0	0	0	1	1	1	1	1	0
272	2017	34	0	0	1	2	1	1	1	1	0	2	0	0	0	0	0	1	1	0	0	0
273	2017	61	1	1	1	2	1	1	0	0	0	3	0	0	0	0	0	1	1	1	1	3
274	2017	48	1	1	2	3	1	1	1	1	1	2	0	0	0	0	0	1	1	1	1	0
275	2017	47	1	1	0	2	1	0	0	1	1	3	0	0	0	0	0	1	1	1	1	0
276	2017	27	0	1	1	3	1	0	0	1	0	2	0	0	0	0	0	1	1	0	0	0
277	2017	55	1	1	2	2	1	0	0	1	1	2	0	0	0	0	0	1	1	1	1	2
278	2017	45	1	3	2	3	1	0	0	0	1	2	0	1	0	1	0	1	1	1	1	3
279	2017	42	0	1	1	2	1	0	0	0	1	2	0	0	0	0	0	1	1	0	0	0
280	2017	63	1	1	1	2	1	0	0	0	1	3	0	0	0	0	1	1	1	1	1	0
281	2017	61	1	1	0	2	1	0	0	0	1	3	1	0	0	1	0	1	1	1	1	2
282	2017	63	1	1	1	2	1	0	0	0	1	3	0	0	0	0	0	1	1	1	1	2
283	2017	54	1	1	2	2	1	0	0	1	1	1	0	0	0	0	0	1	0	0	0	0
284	2017	44	0	3	1	2	1	0	0	1	1	2	0	0	0	0	0	1	1	1	1	2
285	2017	38	0	0	0	2	1	0	0	1	1	2	0	0	0	0	0	1	1	1	1	0
286	2017	58	1	1	2	2	1	0	1	1	1	1	0	0	0	0	0	1	0	0	0	1
287	2017	64	1	1	0	2	1	0	0	0	1	2	0	0	0	0	1	1	1	1	1	0
288	2017	59	1	1	1	3	1	0	0	1	1	2	0	0	0	0	0	1	0	0	0	2
289	2017	63	1	1	0	2	1	0	0	1	1	2	0	0	0	0	0	1	1	0	0	3
290	2017	48	1	0	0	2	1	0	1	0	1	2	0	0	1	1	1	1	1	1	1	3
291	2017	41	0	1	2	2	1	0	0	1	1	2	0	0	0	0	1	1	1	1	1	0
292	2017	43	0	3	1	2	1	0	1	0	1	1	0	0	0	0	0	1	1	0	0	1
293	2017	52	1	0	1	3	1	0	0	0	1	2	0	0	0	0	1	1	1	1	1	2
294	2017	60	1	1	1	2	1	0	0	1	1	2	0	0	0	0	0	1	1	1	1	0
295	2017	25	0	0	1	3	1	0	0	0	1	3	0	0	0	0	1	1	0	0	0	0
296	2017	25	0	3	0	2	1	0	1	1	1	1	0	0	0	0	1	1	1	1	1	0
297	2017	57	1	1	0	2	1	0	0	0	1	3	0	0	0	0	1	1	1	0	0	0
298	2017	54	1	2	0	1	1	0	1	1	1	3	0	0	1	1	1	1	0	0	0	2
299	2017	25	0	0	0	2	1	0	0	0	0	2	0	0	0	0	0	1	0	0	0	0
300	2017	30	0	1	1	2	1	0	0	0	1	2	0	0	0	0	1	1	0	0	0	0
301	2017	41	0	3	2	3	1	0	0	1	1	2	0	0	0	0	0	1	1	1	1	0
302	2017	36	0	1	2	3	1	0	0	0	0	2	0	0	0	0	0	1	1	1	1	0
303	2017	39	0	0	0	2	1	0	0	1	1	2	0	0	0	0	0	1	0	0	0	0
304	2017	45	1	1	1	3	1	0	0	1	0	2	0	0	0	0	0	1	1	1	1	2
305	2017	32	0	1	1	2	1	0	0	1	1	2	0	0	0	0	1	1	1	1	1	2
306	2017	37	0	3	0	1	1	0	1	1	0	2	0	0	0	0	0	1	1	1	1	3
307	2017	31	0	0	0	1	0	0	0	1	0	2	0	0	0	0	0	1	0	0	0	1
308	2017	58	1	1	1	1	1	0	0	0	1	2	1	1	0	1	0	1	1	1	1	0
309	2017	33	0	1	0	2	1	0	0	1	1	2	0	0	0	0	0	1	1	1	1	2
310	2017	28	0	1	0	2	1	0	0	0	1	3	0	1	0	1	0	1	0	0	0	0
311	2017	44	0	0	0	2	1	0	0	0	1	2	1	0	0	1	0	1	1	0	0	3
312	2017	48	1	1	0	2	1	0	0	0	1	3	0	0	0	0	1	1	1	1	1	2
313	2017	47	1	3	0	2	1	0	1	1	0	2	1	1	0	1	0	1	1	1	1	2
314	2017	42	0	1	0	2	1	0	0	1	1	2	0	0	0	0	0	1	1	1	1	2
315	2017	56	1	1	0	2	1	0	0	1	1	2	1	0	0	1	0	1	0	0	0	2
316	2017	58	1	1	0	1	1	0	0	0	0	3	0	1	0	1	1	1	1	0	0	2
317	2017	60	1	1	0	2	1	0	0	1	0	3	0	0	0	0	0	1	1	1	1	3
318	2017	65	1	2	2	3	1	0	1	1	1	3	0	0	0	0	0	1	1	0	0	0
319	2017	57	1	3	0	2	1	0	1	0	0	3	0	0	1	1	1	1	0	0	0	2
320	2017	36	0	1	1	2	1	0	0	0	1	2	0	0	0	0	1	1	1	1	1	0
321	2017	64	1	1	0	2	1	0	0	0	1	2	0	0	0	0	1	1	1	1	1	2
322	2017	43	0	1	0	2	1	0	1	0	0	3	0	1	0	1	0	1	0	0	0	2
323	2017	44	0	2	0	2	1	0	1	1	1	2	0	0	0	0	0	1	1	1	1	0
324	2017	35	0	1	1	2	1	0	1	1	1	2	0	0	0	0	0	1	1	1	1	0
325	2017	50	1	1	2	2	1	1	0	1	1	3	0	0	0	0	1	1	1	1	1	0
326	2017	29	0	0	0	3	1	1	0	1	1	1	0	0	0	0	0	1	1	1	1	0
327	2017	43	0	1	2	3	1	1	0	1	1	1	0	0	0	0	0	1	1	1	1	0
328	2017	55	1	1	1	2	1	1	1	1	1	3	0	1	0	1	0	1	1	1	1	0
329	2017	60	1	1	0	2	1	1	1	0	1	1	0	0	0	0	0	1	1	1	1	2
330	2017	43	0	1	2	2	1	1	0	1	1	2	0	0	0	0	0	1	1	0	0	0
331	2017	39	0	1	0	2	1	1	0	1	1	1	0	0	0	0	0	1	1	1	1	0
332	2017	54	1	0	0	1	1	1	0	0	0	3	0	0	0	0	1	1	0	0	0	0
333	2017	65	1	2	0	2	1	1	0	1	1	3	0	0	0	0	0	1	1	0	0	3
334	2017	40	0	0	2	3	1	1	0	1	1	1	0	0	0	0	0	1	1	1	1	0
335	2017	40	0	1	0	3	1	1	0	1	1	2	0	0	0	0	1	1	1	1	1	0
336	2017	44	0	0	0	2	1	1	0	0	1	2	0	0	0	0	0	1	0	0	0	2
337	2017	38	0	0	0	3	1	1	0	1	1	3	0	0	0	0	0	1	1	1	1	0
338	2017	29	0	0	1	2	1	1	0	1	0	1	0	0	0	0	1	1	1	1	1	0
339	2017	51	1	1	1	2	1	1	1	0	0	2	0	0	0	0	0	1	1	1	1	0
340	2017	53	1	2	2	2	1	1	0	1	0	1	0	0	0	0	0	1	1	1	1	3
341	2017	48	1	1	1	2	1	1	0	1	1	3	1	1	0	1	1	1	1	1	1	2
342	2017	61	1	1	0	2	1	1	0	1	1	2	0	0	0	0	0	1	1	1	1	3
343	2017	25	0	0	0	2	1	1	1	1	1	2	0	0	0	0	0	1	1	1	1	2
344	2017	26	0	0	1	2	1	1	0	1	0	1	0	0	0	0	0	1	0	0	0	1
345	2017	51	1	1	0	1	1	1	1	1	0	4	0	0	0	0	0	1	0	0	0	2
346	2017	39	0	0	0	3	1	1	0	0	0	1	0	0	0	0	1	1	0	0	0	3
347	2017	26	0	0	0	2	1	0	0	1	0	2	0	0	0	0	0	1	0	0	0	0
348	2017	46	1	1	0	1	1	0	0	0	0	5	1	1	0	1	1	1	0	0	0	0
349	2017	31	0	1	1	2	1	0	0	1	1	2	0	0	0	0	1	1	0	0	0	2
350	2017	29	0	0	0	2	1	0	0	0	0	1	0	0	0	0	1	1	0	0	0	0
351	2017	63	1	1	0	2	1	0	0	1	0	2	0	0	0	0	0	1	0	0	0	2
352	2017	29	0	1	0	2	1	0	0	0	1	2	0	0	0	0	1	1	1	1	1	0
353	2017	63	1	1	1	2	1	0	0	1	0	2	0	0	0	0	1	1	0	0	0	2
354	2017	38	0	1	1	3	1	0	0	1	1	1	0	0	0	0	0	1	1	1	1	3
355	2017	58	1	2	0	2	1	0	1	1	0	2	0	0	0	0	0	1	0	0	0	2
356	2017	45	1	1	1	3	1	0	0	1	0	2	0	0	0	0	0	1	1	1	1	3
357	2017	57	1	1	2	3	1	0	0	1	0	2	1	0	0	1	0	1	0	0	0	2
358	2017	35	0	1	0	2	1	0	1	0	0	2	0	0	0	0	0	1	1	0	0	2
359	2017	43	0	0	1	3	1	0	1	1	1	2	0	0	0	0	0	1	1	1	1	0
360	2017	39	0	1	0	2	1	0	0	1	1	2	0	0	0	0	0	1	1	0	0	0
361	2017	39	0	1	1	3	1	0	1	1	1	1	0	0	0	0	0	1	1	1	1	0
362	2017	57	1	1	1	2	0	0	0	0	1	3	0	1	0	1	1	1	1	0	0	0
363	2017	40	0	3	0	2	1	0	0	1	1	1	0	0	0	0	0	1	1	1	1	0
364	2017	57	1	2	0	1	1	0	0	1	1	4	1	1	0	1	0	1	1	1	1	2
365	2017	54	1	1	2	2	1	0	0	0	1	2	0	0	0	0	0	1	1	1	1	3
366	2017	46	1	1	2	3	1	0	0	1	1	2	0	0	0	0	0	1	1	1	1	1
367	2017	64	1	1	2	2	1	0	0	0	1	3	1	0	0	1	1	1	1	1	1	2
368	2017	55	1	3	0	2	1	0	0	1	1	5	1	1	0	1	1	1	1	1	1	3
369	2017	39	0	1	0	3	1	0	0	1	1	1	0	0	0	0	0	1	1	0	0	3
370	2017	35	0	1	0	2	1	0	1	1	0	2	0	0	0	0	0	1	1	1	1	2
371	2017	35	0	0	0	2	1	0	1	1	1	1	0	0	0	0	0	1	1	1	1	3
372	2017	41	0	1	0	1	0	0	0	1	0	3	1	1	0	1	0	1	0	0	0	2
373	2017	44	0	1	1	3	1	0	0	1	1	2	0	0	0	0	0	1	1	1	1	0
374	2017	51	1	1	2	2	1	0	0	0	1	2	0	0	0	0	0	1	1	1	1	0
375	2017	65	1	1	0	1	1	0	0	0	1	2	0	0	0	0	0	1	0	0	0	0
376	2017	52	1	1	0	2	1	0	0	1	1	3	0	0	0	0	1	1	1	1	1	0
377	2017	62	1	1	0	1	1	0	0	1	1	3	1	0	0	1	0	1	0	0	0	2
378	2017	37	0	1	1	2	1	0	0	1	1	2	0	0	0	0	0	1	1	1	1	0
379	2017	63	1	1	0	2	1	0	1	0	0	3	1	1	0	1	1	1	1	1	1	3
380	2017	53	1	1	1	2	1	0	0	1	1	1	0	0	0	0	1	1	1	1	1	2
381	2017	43	0	1	2	3	1	0	0	1	0	2	0	0	0	0	0	1	1	1	1	0
382	2017	34	0	1	2	3	1	0	0	1	1	1	0	0	0	0	0	1	1	0	0	1
383	2017	54	1	1	1	1	1	0	1	1	0	2	1	0	0	1	1	1	1	1	1	3
384	2017	44	0	3	0	2	1	0	0	1	0	5	0	0	1	1	1	1	1	1	1	2
385	2017	52	1	1	0	2	1	0	0	0	0	1	0	0	0	0	0	1	1	0	0	0
386	2017	57	1	1	0	1	1	0	0	1	1	3	1	0	0	1	0	1	1	1	1	2
387	2017	51	1	1	0	2	1	0	0	1	1	2	0	0	0	0	1	1	1	1	1	0
388	2017	62	1	2	0	1	1	0	0	0	1	2	1	0	0	1	0	1	1	1	1	3
389	2017	53	1	1	0	2	1	0	0	0	1	3	0	0	0	0	1	1	1	1	1	2
390	2017	56	1	1	1	2	1	0	0	1	0	1	0	0	0	0	0	1	1	0	0	0
391	2017	55	1	1	1	2	1	0	1	1	0	2	0	0	0	0	0	1	1	1	1	0
392	2017	59	1	1	2	3	1	0	0	1	1	2	0	1	0	1	0	1	1	1	1	2
393	2017	65	1	1	2	2	0	0	0	1	1	2	0	0	0	0	1	1	0	0	0	0
394	2017	58	1	1	0	1	1	0	0	0	1	3	0	0	0	0	1	1	1	1	1	3
395	2017	40	0	1	1	2	1	0	0	0	0	1	0	0	0	0	0	1	1	1	1	1
396	2017	40	0	0	0	2	1	0	0	0	0	2	0	0	0	0	1	1	1	1	1	3
397	2017	48	1	0	0	2	0	0	1	1	1	2	0	0	0	0	1	1	0	0	0	3
398	2017	55	1	1	0	2	1	0	1	1	0	3	0	0	0	0	1	1	0	0	0	0
399	2017	30	0	1	0	2	0	0	0	1	1	1	0	0	0	0	0	1	1	1	1	2
400	2017	62	1	2	0	1	1	0	1	0	0	4	0	1	0	1	0	1	0	0	0	0
401	2017	34	0	1	0	3	1	0	0	1	0	1	0	0	0	0	0	1	1	1	1	0
402	2017	64	1	1	1	1	1	0	0	1	0	3	0	1	0	1	1	0	0	0	0	3
403	2017	48	1	1	2	2	1	0	0	1	1	2	0	0	0	0	0	0	1	1	1	0
404	2017	35	0	3	0	2	1	0	1	1	1	3	1	1	0	1	0	1	1	0	0	0
405	2017	29	0	0	0	2	1	0	1	1	0	1	0	0	0	0	0	1	0	0	0	0
406	2017	34	0	0	1	2	1	0	1	1	1	1	0	0	0	0	0	1	1	1	1	0
407	2017	40	0	1	0	3	1	0	0	1	1	2	0	0	0	0	0	1	1	1	1	0
408	2017	45	1	1	2	3	1	0	0	0	0	2	0	0	0	0	0	1	1	1	1	0
409	2017	42	0	1	1	2	1	0	0	0	0	1	0	0	0	0	1	1	1	0	0	1
410	2017	51	1	1	1	2	1	0	1	1	0	2	1	1	0	1	0	1	1	0	0	2
411	2017	33	0	1	0	2	1	0	0	0	0	2	0	0	0	0	0	1	0	0	0	2
412	2017	29	0	1	0	2	0	0	1	0	0	2	0	0	0	0	1	1	1	0	0	2
413	2017	36	0	3	0	2	1	1	1	0	0	3	0	1	0	1	0	1	1	1	1	0
414	2017	31	0	0	0	1	1	1	0	0	0	2	0	0	0	0	1	1	1	1	1	2
415	2017	41	0	0	0	2	1	1	1	0	1	1	0	0	0	0	1	1	1	1	1	2
416	2017	61	1	1	1	1	1	1	0	0	0	2	1	0	0	1	0	1	1	1	1	2
417	2017	57	1	1	0	1	1	1	0	0	0	2	0	0	0	0	0	1	1	1	1	2
418	2017	33	0	0	0	2	0	1	1	0	0	2	0	0	0	0	0	1	1	1	1	0
419	2017	35	0	1	0	2	1	1	1	0	0	3	0	0	0	0	1	1	1	1	1	3
420	2017	56	1	1	0	2	1	1	0	1	1	2	0	0	0	0	0	1	1	1	1	2
421	2017	36	0	0	2	3	1	1	1	0	0	2	0	0	0	0	0	0	1	1	1	0
422	2017	35	0	0	1	2	1	1	1	1	0	2	0	0	0	0	1	1	1	1	1	0
423	2017	62	1	1	1	1	1	1	0	0	0	2	0	0	0	0	0	1	1	0	0	0
424	2017	43	0	1	0	2	1	1	0	1	1	2	0	0	0	0	0	1	1	0	0	3
425	2017	49	1	3	0	2	1	1	1	1	1	2	0	0	0	0	0	1	1	1	1	0
426	2017	62	1	0	0	1	1	1	0	0	1	2	0	0	1	1	0	1	1	1	1	2
427	2017	43	0	3	0	2	1	1	0	1	1	2	0	0	0	0	0	1	1	0	0	0
428	2017	46	1	3	0	2	1	1	0	0	1	1	0	0	0	0	1	1	1	0	0	0
429	2017	62	1	2	0	1	1	1	1	0	1	3	1	0	0	1	0	1	0	0	0	2
430	2017	62	1	1	0	1	1	1	0	0	0	2	0	0	0	0	0	1	1	0	0	3
431	2017	31	0	0	2	3	1	1	0	1	1	1	0	0	0	0	0	1	1	1	1	0
432	2017	39	0	3	0	2	1	1	1	1	0	1	0	0	0	0	1	1	1	1	1	0
433	2017	48	1	1	1	2	1	1	1	1	1	3	0	0	0	0	0	1	1	1	1	0
434	2017	51	1	1	0	1	1	1	1	0	0	1	0	0	0	0	0	1	1	0	0	0
435	2017	34	0	0	1	2	1	1	0	0	0	2	0	0	0	0	0	1	0	0	0	0
436	2017	43	0	0	0	2	1	1	1	1	1	3	0	0	0	0	0	1	1	1	1	2
437	2017	34	0	1	1	3	1	1	0	1	0	2	0	0	0	0	1	1	1	1	1	0
438	2017	44	0	1	0	1	0	0	1	0	0	1	0	0	0	0	0	1	1	0	0	0
439	2017	61	1	1	0	2	1	0	1	0	0	4	1	1	0	1	1	1	1	1	1	1
440	2017	39	0	1	0	2	0	0	1	0	1	1	0	0	0	0	0	1	1	1	1	2
441	2017	51	1	3	0	2	0	0	1	1	0	1	0	0	0	0	1	1	1	1	1	0
442	2017	35	0	0	0	2	1	0	0	0	0	2	0	0	0	0	0	1	1	1	1	0
443	2017	43	0	3	0	2	1	0	1	1	0	2	0	0	0	0	0	1	1	1	1	0
444	2017	43	0	1	0	2	1	0	0	0	0	2	0	0	0	0	0	1	1	1	1	0
445	2017	38	0	3	0	2	0	0	0	1	0	1	0	0	0	0	0	1	1	1	1	0
446	2017	34	0	1	1	2	1	0	1	0	0	2	0	0	0	0	0	1	1	1	1	0
447	2017	58	1	3	0	2	1	0	0	0	0	2	0	0	0	0	0	1	1	1	1	0
448	2017	63	1	3	1	3	0	0	0	1	1	2	0	0	0	0	1	1	1	1	1	0
449	2017	48	1	3	2	3	0	0	0	0	1	1	0	0	0	0	0	1	1	1	1	0
450	2017	58	1	3	0	1	1	0	0	0	0	2	0	0	0	0	0	1	0	0	0	0
451	2017	36	0	1	2	3	1	0	0	1	1	2	0	0	0	0	0	1	1	1	1	0
452	2017	62	1	1	0	1	1	0	0	1	1	2	0	0	0	0	0	1	1	1	1	2
453	2017	46	1	0	0	2	1	0	0	1	1	2	0	0	0	0	0	1	1	1	1	0
454	2017	33	0	1	0	2	1	0	0	0	0	2	0	0	0	0	0	1	1	1	1	0
455	2017	60	1	3	0	2	1	0	0	1	0	2	0	0	0	0	1	1	1	1	1	0
456	2017	40	0	0	0	2	0	0	0	0	0	2	0	0	0	0	0	1	0	0	0	2
457	2017	62	1	1	0	1	1	0	0	1	1	2	0	0	0	0	1	1	1	1	1	2
458	2017	59	1	2	0	2	1	0	0	1	0	4	1	1	0	1	1	1	1	1	1	2
459	2017	64	1	2	0	2	1	0	0	0	0	2	0	0	0	0	0	1	0	0	0	3
460	2017	54	1	3	1	3	1	0	0	0	0	1	0	0	0	0	0	1	1	1	1	0
461	2017	59	1	3	0	1	0	0	0	0	0	2	0	0	0	0	0	1	1	1	1	0
462	2017	40	0	0	1	3	1	0	0	1	0	2	0	0	0	0	0	1	1	1	1	0
463	2017	51	1	3	0	2	1	0	1	1	1	3	0	0	0	0	1	1	1	1	1	0
464	2017	55	1	1	0	1	1	0	0	1	0	2	0	0	0	0	0	1	1	0	0	0
465	2017	56	1	1	0	1	1	0	0	0	1	2	0	0	0	0	0	1	1	1	1	3
466	2017	37	0	1	2	2	1	0	0	1	1	2	1	1	0	1	0	1	1	1	1	0
467	2017	29	0	0	1	3	1	0	1	1	0	1	0	0	0	0	0	1	1	1	1	0
468	2017	42	0	1	1	2	1	0	0	1	1	2	0	0	0	0	0	1	1	0	0	0
469	2017	49	1	0	0	2	1	0	0	1	1	2	0	0	0	0	0	1	0	0	0	0
470	2017	31	0	0	0	3	1	0	0	1	1	1	0	0	0	0	0	1	1	1	1	0
471	2017	51	1	1	0	2	1	0	1	1	0	3	0	1	0	1	0	1	1	0	0	2
472	2017	49	1	3	0	1	0	0	0	0	0	2	0	0	0	0	0	1	1	1	1	0
473	2017	50	1	3	0	2	1	0	1	1	1	2	0	0	0	0	1	1	1	1	1	0
474	2017	35	0	1	2	3	1	0	1	0	1	2	0	0	0	0	0	1	1	0	0	0
475	2017	25	0	0	0	2	1	0	1	1	0	2	0	0	0	0	0	1	1	1	1	0
476	2017	34	0	0	0	2	1	0	0	1	0	2	0	0	0	0	1	1	1	0	0	2
477	2017	49	1	3	0	2	1	0	0	0	0	3	0	0	0	0	1	1	1	1	1	0
478	2017	52	1	0	2	3	1	0	0	0	1	1	0	0	0	0	0	0	1	1	1	0
479	2017	42	0	1	1	2	1	0	0	0	1	1	0	0	0	0	0	1	1	1	1	2
480	2017	48	1	1	0	1	1	0	0	1	0	3	0	1	0	1	0	1	1	1	1	2
481	2017	60	1	1	0	1	1	0	0	0	0	4	0	0	0	0	1	1	0	0	0	2
482	2017	42	0	3	1	2	1	0	1	1	1	2	0	0	0	0	1	1	1	1	1	0
483	2017	41	0	1	0	2	1	0	0	0	0	3	0	0	0	0	0	1	1	1	1	0
484	2017	46	1	0	0	1	1	0	0	1	0	2	0	0	0	0	1	1	1	1	1	2
485	2017	56	1	1	0	1	1	0	0	0	1	2	0	0	0	0	0	1	0	0	0	3
486	2017	54	1	1	1	2	1	0	1	1	1	2	0	0	0	0	0	1	1	1	1	3
487	2017	51	1	1	1	2	1	0	0	0	1	2	0	0	0	0	1	1	1	1	1	0
488	2017	37	0	1	0	1	1	0	0	0	1	3	0	0	0	0	1	1	1	1	1	2
489	2017	25	0	0	1	2	1	0	0	0	1	2	0	0	0	0	1	1	1	1	1	0
490	2017	65	1	1	0	1	1	0	0	0	0	2	1	0	0	1	0	1	1	0	0	2
491	2017	56	1	3	1	1	1	0	1	1	0	5	1	1	1	1	1	1	1	0	0	0
492	2017	57	1	3	0	2	1	1	0	1	1	3	0	1	0	1	1	1	0	0	0	2
493	2017	58	1	1	1	2	1	1	0	0	1	4	0	0	0	0	1	1	1	1	1	0
494	2017	59	1	2	2	3	1	1	0	1	1	1	0	0	0	0	0	1	1	0	0	2
495	2017	50	1	1	2	3	1	1	0	1	1	2	0	0	0	0	0	1	1	0	0	0
496	2017	41	0	1	1	3	1	1	0	0	1	2	0	0	0	0	0	1	1	0	0	0
497	2017	56	1	0	1	2	1	1	0	1	1	3	1	0	0	1	1	1	1	0	0	2
498	2017	56	1	1	2	3	1	1	0	1	1	2	0	0	0	0	0	1	1	0	0	2
499	2017	64	1	1	2	3	1	1	0	1	1	2	0	0	0	0	0	1	1	1	1	2
500	2017	35	0	0	2	3	1	1	1	1	1	1	0	0	0	0	0	1	1	1	1	2
501	2017	34	0	1	2	3	1	1	0	0	1	1	0	0	0	0	0	1	1	1	1	0
502	2017	36	0	1	1	3	1	1	0	1	1	2	0	0	0	0	1	1	1	1	1	2
503	2017	34	0	1	1	2	1	1	0	0	1	2	0	0	0	0	0	1	1	0	0	0
504	2017	33	0	1	1	3	1	1	1	1	0	2	0	0	0	0	0	1	1	1	1	0
505	2017	42	0	3	2	3	1	1	0	1	1	1	0	0	0	0	0	1	1	1	1	0
506	2017	55	1	1	0	2	1	0	0	1	1	3	1	0	0	1	1	1	1	1	1	2
507	2017	34	0	1	0	2	1	0	0	0	1	2	0	0	0	0	1	1	1	1	1	0
508	2017	43	0	1	2	3	1	0	0	0	1	2	0	0	0	0	0	1	1	1	1	2
509	2017	56	1	1	0	1	1	0	0	1	1	3	0	0	0	0	1	1	1	0	0	0
510	2017	63	1	2	0	2	1	0	0	0	1	4	1	0	0	1	1	1	1	1	1	3
511	2017	46	1	1	0	2	1	0	0	0	1	2	1	1	0	1	0	1	1	0	0	0
512	2017	45	1	3	1	2	1	0	1	0	1	1	0	0	0	0	0	1	1	1	1	2
513	2017	55	1	1	1	2	1	0	0	1	0	1	0	0	0	0	0	1	0	0	0	3
514	2017	33	0	1	2	3	1	0	0	1	1	2	0	0	0	0	0	1	0	0	0	0
515	2017	41	0	3	0	2	1	0	1	1	1	2	0	0	0	0	0	1	1	0	0	0
516	2017	42	0	1	0	2	1	0	1	1	1	2	0	0	0	0	0	1	1	0	0	0
517	2017	60	1	2	0	2	1	0	0	0	1	2	1	0	0	1	1	1	1	0	0	0
518	2017	45	1	1	2	2	1	0	0	1	1	2	0	0	0	0	0	0	1	0	0	0
519	2017	40	0	3	1	2	1	0	1	0	0	1	0	0	0	0	0	1	1	0	0	1
520	2017	58	1	1	0	2	1	0	1	0	1	2	0	1	0	1	0	1	1	1	1	0
521	2017	41	0	1	0	2	1	0	0	0	1	1	0	0	0	0	1	1	1	0	0	0
522	2017	55	1	1	0	2	1	0	1	1	1	2	0	0	0	0	1	1	1	1	1	3
523	2017	36	0	1	0	2	1	0	1	0	0	2	0	0	0	0	0	1	1	1	1	2
524	2017	45	1	1	0	2	1	0	0	0	1	1	0	0	0	0	0	1	0	0	0	3
525	2017	47	1	1	2	2	1	0	1	0	1	3	0	0	0	0	1	1	1	1	1	0
526	2017	60	1	1	1	1	1	0	0	0	0	1	0	0	0	0	1	1	1	0	0	3
527	2017	45	1	1	1	2	1	0	0	1	1	2	0	0	0	0	0	1	1	1	1	2
528	2017	64	1	1	1	2	1	0	0	0	1	2	0	1	0	1	0	1	0	0	0	2
529	2017	59	1	2	0	2	1	0	0	0	1	3	0	0	0	0	0	1	0	0	0	3
530	2017	44	0	1	0	2	1	0	0	0	1	2	0	0	0	0	0	1	1	0	0	2
531	2017	51	1	1	0	1	1	0	1	0	0	3	1	0	0	1	1	1	1	1	1	0
532	2017	28	0	1	0	2	1	0	0	1	1	2	0	0	0	0	0	1	1	1	1	0
533	2017	65	1	1	0	2	1	0	0	0	1	2	0	0	0	0	1	1	1	0	0	0
534	2017	60	1	3	1	2	1	0	1	1	1	2	0	0	0	0	1	1	1	1	1	0
535	2017	34	0	3	0	2	1	0	1	1	1	3	1	0	0	1	1	1	1	1	1	0
536	2017	33	0	0	0	2	1	0	0	1	1	1	0	0	0	0	0	1	0	0	0	3
537	2017	63	1	1	0	2	1	0	0	1	1	4	0	0	0	0	1	1	1	0	0	2
538	2017	49	1	1	0	2	1	0	1	0	1	2	0	0	0	0	0	1	1	1	1	0
539	2017	43	0	1	0	2	1	0	0	0	1	5	1	1	1	1	0	1	1	1	1	3
540	2017	42	0	3	0	3	1	0	0	1	0	4	0	0	1	1	1	1	1	1	1	2
541	2017	56	1	1	0	2	1	0	1	0	1	3	0	0	0	0	0	1	1	1	1	2
542	2017	61	1	2	0	1	1	0	0	1	1	2	0	0	0	0	1	1	1	1	1	0
543	2017	49	1	0	0	2	1	0	0	1	0	3	0	0	0	0	1	1	0	0	0	0
544	2017	60	1	2	1	3	1	0	1	0	1	2	0	0	0	0	0	1	1	1	1	0
545	2017	56	1	1	0	1	1	0	0	0	1	3	0	0	0	0	1	1	1	0	0	2
546	2017	35	0	1	0	2	1	0	0	1	0	1	0	0	0	0	0	1	0	0	0	2
547	2017	43	0	1	0	3	1	0	0	1	0	2	0	0	0	0	1	1	1	1	1	0
548	2017	34	0	1	1	2	1	0	0	1	0	2	0	0	0	0	1	1	1	1	1	0
549	2017	55	1	1	2	2	1	0	1	1	1	3	1	1	0	1	0	0	1	0	0	0
550	2017	53	1	2	0	2	1	0	1	0	1	5	0	1	0	1	0	1	1	1	1	2
551	2017	31	0	0	0	2	0	0	0	1	1	1	0	0	0	0	0	1	1	1	1	2
552	2017	36	0	0	1	2	1	0	0	1	0	3	0	0	0	0	0	1	1	1	1	0
553	2017	49	1	0	0	2	1	0	0	1	0	5	0	0	0	0	1	1	1	1	1	2
554	2017	48	1	1	0	2	1	0	0	0	1	3	0	0	0	0	0	1	1	1	1	3
555	2017	42	0	0	2	3	1	0	1	1	0	2	0	0	0	0	1	1	1	1	1	0
556	2017	64	1	1	1	1	1	0	0	0	1	4	1	1	0	1	0	1	1	0	0	3
557	2017	57	1	1	1	1	1	0	0	1	1	3	1	0	0	1	0	1	1	0	0	2
558	2017	39	0	3	0	3	1	0	0	1	1	1	0	0	0	0	0	1	1	0	0	0
559	2017	29	0	1	0	3	0	0	0	0	1	2	0	0	0	0	0	1	1	1	1	0
560	2017	31	0	1	0	2	0	0	0	1	1	2	0	0	0	0	0	1	1	1	1	2
561	2017	36	0	0	2	3	1	0	1	1	0	2	0	0	0	0	0	1	1	1	1	2
562	2017	44	0	1	0	2	1	0	1	0	0	2	0	0	0	0	0	1	1	1	1	2
563	2017	49	1	0	0	2	1	0	0	1	0	3	0	0	0	0	0	1	1	1	1	0
564	2017	29	0	1	1	3	1	0	0	0	1	2	0	0	0	0	1	1	1	1	1	0
565	2017	25	0	0	0	3	0	0	0	1	1	2	0	0	0	0	0	1	1	1	1	2
566	2017	60	1	0	1	2	1	0	1	1	1	3	0	0	0	0	0	1	1	1	1	0
567	2017	63	1	1	1	2	1	0	1	1	0	2	0	0	0	0	0	1	1	0	0	2
568	2017	25	0	0	0	3	1	0	1	1	1	2	0	0	0	0	0	1	1	1	1	0
569	2017	49	1	3	1	3	1	0	0	1	0	2	1	1	0	1	1	1	1	1	1	0
570	2017	38	0	1	1	3	1	0	0	1	1	2	0	0	0	0	0	1	1	1	1	0
571	2017	63	1	2	2	2	1	0	0	1	0	4	1	0	0	1	0	1	1	1	1	0
572	2017	53	1	1	0	2	1	0	0	0	0	3	1	1	0	1	0	1	0	0	0	2
573	2017	62	1	1	2	3	1	0	0	0	1	3	0	0	0	0	0	1	1	1	1	2
574	2017	60	1	1	2	3	1	0	0	1	1	3	0	0	0	0	0	1	1	1	1	0
575	2017	41	0	0	2	3	0	0	0	1	1	1	0	0	0	0	0	1	1	1	1	0
576	2017	54	1	0	0	2	1	0	0	1	1	2	0	0	0	0	0	1	1	0	0	2
577	2017	44	0	1	0	2	1	0	1	1	0	2	0	0	0	0	0	1	1	1	1	3
578	2017	39	0	0	2	3	1	0	0	1	1	1	0	0	0	0	0	1	1	1	1	2
579	2017	38	0	1	1	2	1	0	1	1	0	2	0	0	0	0	0	1	1	0	0	2
580	2017	27	0	0	1	1	1	0	0	0	1	2	0	1	0	1	1	1	1	1	1	2
581	2017	61	1	1	0	2	1	0	0	1	1	4	1	1	0	1	1	1	1	1	1	2
582	2017	62	1	1	1	2	1	0	1	0	1	2	1	1	0	1	0	1	0	0	0	0
583	2017	44	0	1	1	2	1	0	0	1	1	2	0	0	0	0	0	1	1	1	1	0
584	2017	51	1	1	0	2	1	0	0	1	0	3	0	0	0	0	0	1	1	1	1	2
585	2017	27	0	0	0	2	1	0	0	0	0	2	0	0	0	0	0	1	0	0	0	3
586	2017	34	0	3	1	2	1	0	1	1	0	2	0	0	0	0	1	1	1	1	1	1
587	2017	62	1	1	1	1	1	0	0	1	0	3	1	1	0	1	0	1	1	1	1	0
588	2017	53	1	0	1	3	1	0	1	1	1	3	0	0	0	0	1	1	1	1	1	3
589	2017	30	0	0	2	3	1	0	0	1	1	2	0	0	0	0	0	1	1	1	1	2
590	2017	50	1	3	1	2	1	0	0	1	1	5	1	0	0	1	1	1	1	1	1	0
591	2017	33	0	0	1	3	1	0	0	1	1	2	0	0	0	0	1	1	1	1	1	3
592	2017	61	1	1	1	2	1	0	0	0	1	2	1	0	0	1	1	1	1	0	0	2
593	2017	45	1	1	1	2	1	0	0	0	1	3	1	1	0	1	1	1	1	1	1	0
594	2017	53	1	1	2	2	1	0	0	1	0	2	0	0	0	0	1	1	1	1	1	2
595	2017	54	1	1	0	2	1	0	0	0	1	2	0	0	0	0	0	1	1	1	1	2
596	2017	50	1	0	2	3	1	0	0	1	0	2	0	0	0	0	0	1	1	1	1	0
597	2017	38	0	0	2	3	1	0	1	1	1	3	0	0	0	0	0	1	1	1	1	2
598	2017	57	1	2	0	2	1	0	0	1	1	2	0	0	0	0	1	1	1	1	1	0
599	2017	54	1	1	1	2	1	0	0	1	1	2	0	0	0	0	0	1	1	1	1	0
600	2017	42	0	1	1	3	1	0	0	0	1	2	0	0	0	0	1	1	1	0	0	2
601	2017	57	1	1	1	2	1	0	0	0	1	2	0	0	0	0	0	1	1	1	1	2
602	2017	43	0	0	1	3	1	0	0	1	1	1	0	0	0	0	0	1	1	0	0	0
603	2017	37	0	1	2	3	1	0	0	1	1	2	0	0	0	0	1	1	1	1	1	2
604	2017	35	0	2	1	2	1	0	0	1	1	2	1	0	0	1	0	1	1	1	1	0
605	2017	34	0	0	0	2	1	0	0	1	1	2	0	0	0	0	0	1	1	1	1	3
606	2017	34	0	1	0	2	1	0	1	1	0	2	0	0	0	0	1	1	1	0	0	2
607	2017	31	0	0	0	3	1	0	0	1	1	1	0	0	0	0	1	1	1	1	1	0
608	2017	46	1	2	0	1	1	0	1	1	0	2	1	0	0	1	0	1	1	0	0	0
609	2017	64	1	1	0	2	1	0	1	1	0	3	0	0	0	0	1	1	0	0	0	0
610	2017	39	0	1	2	3	1	0	0	1	1	2	0	0	0	0	1	1	1	1	1	2
611	2017	27	0	0	0	2	1	0	1	1	1	2	0	0	0	0	0	1	1	1	1	0
612	2017	39	0	1	0	3	1	0	0	1	0	2	0	0	0	0	1	1	1	1	1	0
613	2017	27	0	0	1	3	1	0	0	1	1	2	0	0	0	0	0	1	0	0	0	3
614	2017	29	0	1	0	2	1	1	1	1	1	3	0	0	0	0	0	1	1	1	1	3
615	2017	64	1	3	0	1	1	1	1	0	0	5	1	1	0	1	1	1	1	0	0	2
616	2017	50	1	1	0	2	1	1	0	0	1	3	0	0	0	0	0	1	1	0	0	2
617	2017	35	0	0	0	1	1	1	0	0	1	2	0	0	0	0	0	1	1	1	1	2
618	2017	65	1	2	2	2	1	1	1	0	1	1	0	0	0	0	0	1	1	1	1	0
619	2017	47	1	0	2	2	1	1	0	1	1	2	0	0	0	0	0	1	1	1	1	0
620	2017	63	1	1	0	2	0	1	0	1	0	2	0	0	0	0	1	1	1	1	1	3
621	2017	25	0	0	1	3	1	1	1	1	0	2	1	1	0	1	0	1	1	1	1	1
622	2017	51	1	3	0	2	1	1	0	0	0	2	0	0	0	0	0	1	1	0	0	0
623	2017	50	1	1	0	1	1	1	0	1	1	2	0	0	0	0	0	1	1	1	1	0
624	2017	62	1	0	1	2	1	1	1	1	0	2	0	0	0	0	1	1	1	0	0	0
625	2017	49	1	0	2	3	1	1	1	1	1	3	1	1	0	1	1	0	1	1	1	0
626	2017	49	1	1	1	3	1	1	0	1	1	2	0	0	0	0	0	0	1	0	0	0
627	2017	34	0	0	0	2	0	0	0	0	0	2	0	0	0	0	0	1	1	1	1	2
628	2017	43	0	3	0	2	1	0	1	1	0	1	0	0	0	0	0	1	1	0	0	3
629	2017	65	1	1	1	2	1	0	0	0	0	2	0	0	0	0	0	1	1	1	1	0
630	2017	25	0	1	1	3	0	0	0	0	1	4	0	0	0	0	1	1	1	1	1	2
631	2017	42	0	0	2	3	1	0	0	1	0	2	0	0	0	0	0	1	1	1	1	0
632	2017	28	0	1	1	2	1	0	1	1	1	2	0	1	0	1	0	1	1	1	1	0
633	2017	37	0	0	2	3	1	0	1	1	1	2	0	0	0	0	1	1	1	0	0	0
634	2017	65	1	3	2	3	0	0	0	1	0	2	1	0	0	1	0	1	1	1	1	3
635	2017	44	0	0	0	2	1	0	0	1	1	2	0	0	0	0	0	1	1	1	1	0
636	2017	50	1	3	2	3	1	0	1	1	1	3	0	0	0	0	1	0	1	1	1	0
637	2017	25	0	0	1	2	1	0	1	1	1	2	0	1	0	1	0	1	1	1	1	0
638	2017	49	1	1	0	2	1	0	0	0	1	5	1	1	0	1	0	1	1	1	1	2
639	2017	61	1	1	1	1	1	0	0	0	1	3	0	0	0	0	0	1	1	1	1	2
640	2017	36	0	3	0	2	1	0	1	1	0	3	0	0	0	0	0	1	1	0	0	0
641	2017	28	0	1	0	2	1	0	0	1	1	4	0	0	0	0	0	1	1	1	1	0
642	2017	52	1	3	0	2	0	0	1	0	1	3	0	0	0	0	0	1	1	1	1	3
643	2017	47	1	0	0	2	0	0	0	1	1	2	0	0	0	0	0	1	1	1	1	2
644	2017	42	0	0	0	2	1	0	1	1	1	2	0	0	0	0	0	1	1	1	1	0
645	2017	47	1	1	1	2	1	0	0	0	1	2	0	0	0	0	0	1	1	1	1	0
646	2017	46	1	1	0	2	1	0	0	1	1	2	0	0	0	0	1	1	1	1	1	2
647	2017	46	1	1	0	2	0	0	0	0	1	3	0	0	0	0	0	1	0	0	0	0
648	2017	40	0	3	0	2	1	0	0	1	0	2	0	0	0	0	0	1	1	1	1	2
649	2017	54	1	1	0	2	1	0	1	1	1	5	1	0	0	1	1	1	1	0	0	0
650	2017	55	1	0	1	2	1	0	1	1	1	2	0	0	0	0	1	1	1	1	1	0
651	2017	42	0	0	0	1	0	0	0	0	0	3	0	0	0	0	1	1	0	0	0	0
652	2017	45	1	0	2	3	1	0	0	0	1	3	0	0	0	0	0	1	1	1	1	0
653	2017	29	0	0	0	2	0	0	0	1	1	2	0	0	0	0	1	1	1	1	1	3
654	2017	41	0	0	1	2	1	0	1	1	1	2	0	0	0	0	0	1	1	1	1	0
655	2017	42	0	3	0	2	1	0	1	1	1	2	0	0	0	0	0	1	1	1	1	2
656	2017	46	1	1	1	2	1	0	0	1	1	2	0	0	0	0	1	1	1	1	1	0
657	2017	49	1	0	0	2	1	0	1	1	1	2	0	0	0	0	0	1	1	1	1	0
658	2017	48	1	1	0	2	1	0	0	1	0	2	0	0	0	0	0	1	1	0	0	2
659	2017	36	0	0	1	2	1	0	0	1	1	1	0	0	0	0	0	1	1	1	1	0
660	2017	39	0	0	1	3	1	0	0	1	1	2	0	0	0	0	0	1	1	1	1	0
661	2017	42	0	1	0	2	1	0	0	0	0	4	1	1	0	1	1	1	0	0	0	0
662	2017	30	0	0	1	3	1	0	1	1	1	2	0	0	0	0	0	1	1	1	1	0
663	2017	33	0	0	0	2	1	0	0	1	1	2	0	0	0	0	0	1	1	1	1	0
664	2017	28	0	1	0	3	0	0	0	0	0	1	0	0	0	0	1	1	1	1	1	0
665	2017	63	1	0	1	1	1	0	0	1	1	3	0	0	0	0	1	1	0	0	0	0
666	2017	43	0	0	0	2	1	0	1	1	0	1	0	0	0	0	0	1	1	1	1	2
667	2017	60	1	1	1	2	1	0	0	1	0	2	0	0	0	0	1	1	1	1	1	2
668	2017	53	1	1	0	2	1	0	0	0	1	2	1	0	0	1	0	1	1	0	0	2
669	2017	28	0	1	0	3	0	0	0	1	1	2	0	0	0	0	0	0	1	1	1	0
670	2017	30	0	1	0	2	1	0	0	1	1	2	0	0	0	0	1	1	1	1	1	3
671	2017	49	1	0	2	3	1	0	0	1	1	1	0	0	0	0	0	1	1	1	1	0
672	2017	58	1	0	2	3	0	0	0	1	1	1	0	0	0	0	0	0	1	1	1	0
673	2017	65	1	3	0	2	1	0	0	1	0	3	0	0	0	0	1	1	1	0	0	3
674	2017	55	1	2	0	2	1	0	0	0	1	2	0	0	0	0	0	1	1	1	1	2
675	2017	59	1	3	0	2	1	0	1	0	0	5	1	1	0	1	0	1	1	0	0	0
676	2017	54	1	1	2	1	1	0	0	0	1	3	0	0	0	0	1	1	1	0	0	0
677	2017	60	1	1	0	2	1	0	0	1	1	2	0	0	0	0	0	1	1	0	0	2
678	2017	30	0	0	0	2	1	0	1	1	1	2	0	0	0	0	0	1	1	0	0	0
679	2017	57	1	1	1	2	1	0	1	1	1	5	1	1	0	1	1	1	1	1	1	0
680	2017	51	1	1	1	2	1	0	1	1	1	1	0	0	0	0	0	1	1	1	1	0
681	2017	43	0	1	2	2	1	0	0	0	1	2	0	0	0	0	1	1	1	1	1	2
682	2017	53	1	1	0	2	1	0	1	1	1	4	1	1	0	1	0	1	1	1	1	0
683	2017	26	0	1	1	2	1	0	1	1	1	3	0	0	1	1	0	1	1	1	1	0
684	2017	47	1	3	0	2	1	0	0	0	1	2	0	0	0	0	0	1	1	1	1	0
685	2017	49	1	3	1	2	1	0	1	1	1	2	0	0	0	0	0	1	1	1	1	0
686	2017	64	1	2	1	2	1	0	0	0	1	3	1	0	0	1	0	1	1	0	0	2
687	2017	53	1	1	1	2	1	0	0	0	0	3	0	0	0	0	1	1	1	1	1	2
688	2017	34	0	1	1	2	1	0	0	0	0	2	0	0	0	0	0	1	0	0	0	0
689	2017	58	1	1	0	2	1	0	1	1	1	3	1	0	0	1	1	1	1	1	1	0
690	2017	52	1	1	0	2	1	0	1	1	0	2	0	0	0	0	0	1	1	1	1	0
691	2017	55	1	0	2	3	1	0	1	1	1	2	0	0	0	0	0	1	0	0	0	0
692	2017	56	1	3	1	2	0	0	0	0	1	2	0	0	0	0	0	1	0	0	0	0
693	2017	57	1	1	0	1	0	0	0	1	0	5	0	0	0	0	1	1	1	1	1	3
694	2017	35	0	1	2	3	1	0	1	1	1	2	0	0	0	0	1	1	1	0	0	3
695	2017	43	0	3	0	2	1	0	1	0	1	1	1	0	0	1	1	1	1	0	0	0
696	2017	48	1	2	0	1	1	0	0	0	1	2	0	0	0	0	0	1	1	0	0	2
697	2017	56	1	1	0	2	1	0	0	0	1	3	0	0	0	0	1	1	1	1	1	2
698	2017	56	1	1	0	1	1	0	0	0	1	3	1	0	0	1	1	1	1	1	1	2
699	2017	39	0	1	1	2	1	0	0	0	0	3	0	0	0	0	0	1	1	0	0	0
700	2017	39	0	1	1	3	1	0	0	0	1	3	0	0	0	0	1	1	0	0	0	2
701	2017	64	1	1	0	1	1	0	0	1	0	3	1	1	0	1	1	1	0	0	0	0
702	2017	31	0	3	0	2	1	0	1	1	0	3	0	0	0	0	1	1	1	1	1	0
703	2017	33	0	1	1	2	1	0	1	1	1	2	0	0	0	0	1	1	1	1	1	2
704	2017	54	1	1	2	2	1	0	1	1	1	1	0	0	0	0	0	1	1	1	1	2
705	2017	56	1	1	1	2	1	0	0	1	0	2	0	0	0	0	0	1	1	1	1	3
706	2017	38	0	1	0	2	1	0	0	1	1	1	0	0	0	0	1	1	1	0	0	0
707	2017	61	1	1	0	1	1	0	1	1	0	2	0	0	0	0	0	1	1	1	1	2
708	2017	37	0	1	0	1	1	0	1	1	0	2	0	0	0	0	0	1	1	1	1	0
709	2017	48	1	1	2	2	1	0	0	1	1	2	0	0	0	0	1	1	1	1	1	1
710	2017	35	0	1	1	2	0	0	1	1	0	2	0	0	0	0	0	1	1	1	1	0
711	2017	57	1	1	1	2	1	0	0	1	0	2	0	0	0	0	0	1	1	1	1	0
712	2017	53	1	1	2	2	1	0	0	1	1	1	0	0	0	0	1	1	1	1	1	0
713	2017	38	0	0	1	2	0	0	0	1	1	2	0	0	0	0	0	1	1	1	1	0
714	2017	60	1	1	1	1	1	0	0	0	0	4	1	1	0	1	1	1	1	0	0	3
715	2017	49	1	3	0	2	1	0	1	0	1	2	0	0	0	0	0	1	1	1	1	3
716	2017	34	0	1	1	3	1	0	0	1	1	2	0	0	0	0	0	1	1	1	1	2
717	2017	32	0	0	0	3	1	0	0	0	0	2	0	0	0	0	0	1	1	0	0	0
718	2017	49	1	0	0	3	1	0	0	1	0	2	0	1	0	1	0	1	1	1	1	2
719	2017	38	0	0	0	2	1	0	1	1	1	2	0	0	0	0	0	1	1	0	0	0
720	2017	42	0	1	0	2	1	0	0	1	1	1	1	1	0	1	1	1	1	0	0	2
721	2017	50	1	1	1	1	1	0	0	0	0	2	0	0	0	0	0	1	0	0	0	2
722	2017	42	0	3	0	2	1	0	1	0	0	2	1	0	0	1	0	1	1	1	1	3
723	2017	30	0	0	0	1	1	0	0	0	1	2	0	0	1	1	1	1	0	0	0	3
724	2017	60	1	1	1	1	1	0	1	1	0	5	1	1	0	1	0	1	1	1	1	0
725	2017	52	1	1	2	2	1	0	0	1	1	2	0	0	0	0	0	1	1	1	1	0
726	2017	32	0	1	1	3	1	0	0	1	1	1	0	0	0	0	0	1	1	1	1	0
727	2017	38	0	1	2	3	0	0	1	1	1	2	0	0	0	0	0	1	1	1	1	0
728	2017	42	0	1	2	3	1	0	0	1	1	2	0	0	0	0	0	1	1	1	1	0
729	2017	54	1	0	0	2	1	0	1	1	0	3	1	1	0	1	0	1	1	1	1	3
730	2017	58	1	3	1	3	1	0	1	1	1	2	0	1	0	1	0	1	1	1	1	0
731	2017	58	1	1	1	1	1	0	0	1	1	3	0	0	0	0	1	1	0	0	0	2
732	2017	33	0	0	2	3	1	0	0	1	1	2	0	0	0	0	0	1	1	1	1	1
733	2017	42	0	1	1	1	1	0	1	1	1	2	0	0	0	0	0	1	1	0	0	2
734	2017	65	1	1	1	2	1	0	1	1	1	2	0	0	0	0	0	1	1	0	0	0
735	2017	65	1	0	2	3	1	0	1	1	1	1	0	0	0	0	0	1	1	0	0	0
736	2017	57	1	3	0	2	1	0	1	1	0	2	0	0	0	0	0	1	0	0	0	0
737	2017	57	1	1	1	2	1	0	0	0	1	3	1	0	0	1	1	1	1	1	1	3
738	2017	63	1	1	2	1	1	0	1	1	1	2	0	0	0	0	0	1	1	1	1	0
739	2017	55	1	1	0	1	1	0	1	1	0	3	0	0	0	0	0	1	1	1	1	0
740	2017	42	0	1	0	1	1	0	0	0	1	2	1	0	0	1	0	1	1	1	1	3
741	2017	63	1	1	1	2	1	0	0	1	1	2	0	0	0	0	0	1	1	0	0	2
742	2017	49	1	1	2	3	1	0	0	1	1	3	0	0	0	0	1	1	1	1	1	0
743	2017	47	1	1	2	2	1	0	0	1	1	2	0	0	0	0	0	1	1	1	1	0
744	2017	60	1	1	2	3	1	0	0	1	1	2	0	0	0	0	0	1	1	1	1	0
745	2017	35	0	1	1	2	1	0	0	0	1	2	0	0	0	0	1	1	1	1	1	0
746	2017	56	1	1	2	2	1	0	0	1	1	4	0	0	0	0	1	1	1	1	1	2
747	2017	46	1	1	2	3	1	0	0	0	0	2	0	1	0	1	0	1	1	1	1	0
748	2017	41	0	0	0	2	1	0	0	1	0	2	0	0	0	0	1	1	1	1	1	0
749	2017	49	1	1	2	2	1	0	0	1	1	2	0	0	0	0	1	0	1	1	1	3
750	2017	63	1	1	1	3	1	0	0	1	1	2	0	0	0	0	0	1	1	1	1	2
751	2017	43	0	0	1	2	1	0	0	1	1	2	0	0	0	0	1	1	1	1	1	0
752	2017	49	1	1	0	2	1	0	0	1	1	3	0	0	0	0	1	1	1	1	1	2
753	2017	38	0	1	0	2	1	0	1	1	0	2	0	0	0	0	0	1	1	1	1	0
754	2017	50	1	1	1	1	1	0	1	1	0	2	0	0	0	0	0	1	1	0	0	3
755	2017	42	0	3	0	2	1	0	0	0	0	2	0	0	0	0	0	1	1	1	1	0
756	2017	36	0	1	1	2	1	0	0	0	0	2	1	1	0	1	0	1	1	1	1	0
757	2017	47	1	1	0	1	1	0	1	0	0	2	0	0	0	0	0	1	1	1	1	0
758	2017	42	0	1	0	2	1	0	1	1	0	2	0	0	0	0	0	1	1	0	0	2
759	2017	58	1	3	0	2	1	0	1	0	1	5	0	0	0	0	1	1	1	1	1	0
760	2017	64	1	3	0	1	1	0	0	1	0	2	0	0	1	1	0	1	1	0	0	2
761	2017	46	1	0	0	2	1	0	0	1	0	3	0	1	0	1	0	1	0	0	0	0
762	2017	64	1	1	1	1	1	0	0	1	0	2	0	0	0	0	0	1	1	1	1	3
763	2017	31	0	0	2	3	1	0	0	0	0	2	0	0	0	0	0	1	1	1	1	0
764	2017	35	0	0	0	2	1	0	1	0	0	3	0	0	0	0	1	1	1	1	1	0
765	2017	47	1	1	1	2	1	0	0	0	1	2	0	0	0	0	1	1	1	0	0	3
766	2017	34	0	0	1	2	1	0	1	1	1	3	0	0	0	0	0	1	1	1	1	3
767	2017	34	0	1	2	3	1	0	0	1	1	2	0	0	0	0	0	0	1	1	1	0
768	2017	37	0	1	2	3	1	0	0	1	1	2	0	0	0	0	0	0	1	1	1	0
769	2017	63	1	1	1	2	1	0	0	1	0	2	0	1	0	1	1	1	1	1	1	2
770	2017	45	1	1	0	3	1	0	0	1	0	2	0	0	0	0	0	1	1	0	0	2
771	2017	62	1	3	2	3	1	0	1	1	0	2	0	0	0	0	0	1	1	0	0	2
772	2017	52	1	1	0	2	1	0	0	0	0	2	0	0	0	0	0	1	1	1	1	0
773	2017	25	0	0	1	2	1	0	0	0	1	2	0	0	0	0	0	1	1	1	1	0
774	2017	39	0	1	0	1	1	0	0	0	1	2	0	0	0	0	0	1	1	1	1	0
775	2017	36	0	1	1	2	1	0	0	1	1	2	0	0	0	0	0	1	1	1	1	2
776	2017	42	0	1	2	1	0	0	0	1	1	2	0	0	0	0	0	0	1	1	1	0
777	2017	52	1	1	2	3	1	0	0	0	1	2	0	0	0	0	0	1	1	1	1	0
778	2017	53	1	3	1	2	1	0	1	1	0	2	0	0	0	0	0	1	1	0	0	2
779	2017	40	0	1	1	3	1	0	0	1	1	1	0	0	0	0	0	1	1	1	1	2
780	2017	25	0	1	1	2	1	1	0	0	1	2	0	0	0	0	0	1	1	0	0	3
781	2017	61	1	2	0	2	1	1	0	0	1	4	1	1	0	1	1	1	1	0	0	2
782	2017	65	1	2	0	1	1	1	0	0	0	2	0	0	0	0	0	1	0	0	0	2
783	2017	53	1	1	0	2	1	1	1	1	1	2	0	0	0	0	0	1	1	0	0	3
784	2017	59	1	1	0	1	1	1	1	1	0	2	0	0	0	0	0	1	1	0	0	0
785	2017	58	1	1	1	2	1	1	0	1	0	2	0	0	0	0	0	1	1	1	1	0
786	2017	49	1	1	1	2	1	1	0	1	1	2	0	0	0	0	0	1	0	0	0	3
787	2017	42	0	0	0	2	1	1	0	1	1	2	0	0	0	0	1	1	0	0	0	2
788	2017	59	1	1	1	1	1	1	0	1	0	3	0	0	0	0	0	1	1	0	0	2
789	2017	25	0	0	1	2	1	1	1	0	1	2	0	0	0	0	1	1	0	0	0	0
790	2017	42	0	1	1	3	1	1	0	0	1	2	0	0	0	0	0	1	1	1	1	0
791	2017	57	1	3	0	2	1	1	0	1	1	2	0	0	0	0	0	1	1	0	0	3
792	2017	42	0	1	2	3	1	1	0	1	1	2	0	0	0	0	0	1	1	1	1	2
793	2017	34	0	1	0	2	0	1	0	0	0	3	0	0	0	0	0	1	1	0	0	2
794	2017	56	1	1	1	2	1	1	0	1	1	2	0	0	0	0	0	1	1	1	1	2
795	2017	44	0	0	1	2	1	1	0	1	1	4	0	1	0	1	0	1	1	1	1	0
796	2017	57	1	1	2	1	1	0	0	1	1	3	0	0	0	0	0	0	1	1	1	3
797	2017	58	1	3	1	2	1	0	0	1	0	3	0	0	0	0	1	1	1	1	1	0
798	2017	59	1	1	1	2	1	0	1	1	0	2	0	0	0	0	0	1	1	0	0	0
799	2017	39	0	1	0	3	1	0	0	1	1	2	0	0	0	0	0	1	1	1	1	3
800	2017	60	1	1	2	1	1	0	0	1	1	2	0	0	0	0	0	1	1	0	0	0
801	2017	47	1	1	1	1	1	0	0	0	1	1	0	0	0	0	0	1	1	0	0	0
802	2017	37	0	1	1	2	1	0	0	1	0	2	0	0	0	0	0	1	1	1	1	0
803	2017	33	0	0	1	2	1	0	0	0	0	2	0	0	0	0	0	1	0	0	0	2
804	2017	34	0	1	1	2	1	0	1	1	0	2	0	0	0	0	0	1	1	1	1	0
805	2017	40	0	1	1	2	1	0	0	0	0	3	0	0	0	0	0	1	1	1	1	2
806	2017	28	0	0	0	2	1	0	0	0	0	2	0	0	0	0	1	1	1	1	1	3
807	2017	29	0	1	1	2	1	0	1	1	0	2	0	0	0	0	1	1	1	1	1	2
808	2017	61	1	1	0	2	1	0	0	1	1	3	0	0	0	0	0	1	1	1	1	2
809	2017	44	0	1	1	2	1	0	1	1	0	2	0	0	0	0	1	1	1	1	1	3
810	2017	35	0	1	1	2	1	0	0	1	1	2	0	0	0	0	1	1	1	1	1	3
811	2017	60	1	1	0	2	1	0	1	1	1	2	0	0	0	0	0	1	1	1	1	3
812	2017	37	0	0	1	3	1	0	0	1	1	2	0	0	0	0	0	1	1	1	1	0
813	2017	37	0	0	1	3	1	0	0	1	0	2	0	0	0	0	0	1	1	1	1	2
814	2017	48	1	1	1	2	1	0	0	1	1	2	0	0	0	0	0	1	1	1	1	2
815	2017	37	0	1	2	2	1	0	0	1	1	2	0	0	0	0	0	1	1	1	1	0
816	2017	40	0	1	2	3	1	0	1	0	0	2	0	0	0	0	0	1	1	1	1	1
817	2017	47	1	1	1	2	1	0	0	0	0	3	0	0	0	0	0	1	1	1	1	0
818	2017	46	1	0	0	2	1	0	0	0	0	3	0	0	0	0	1	1	1	1	1	2
819	2017	36	0	1	2	2	1	0	0	0	1	1	0	0	0	0	0	1	1	1	1	0
820	2017	50	1	1	1	2	1	0	0	1	1	2	0	0	0	0	0	1	1	1	1	0
821	2017	26	0	0	0	3	1	0	1	1	0	2	0	0	0	0	0	1	1	1	1	0
822	2017	65	1	2	0	1	1	0	0	1	1	2	0	0	0	0	1	1	1	0	0	2
823	2017	35	0	1	1	2	1	0	0	0	0	2	0	0	0	0	0	1	1	1	1	0
824	2017	61	1	1	0	1	1	0	0	0	0	2	0	0	0	0	0	1	1	1	1	2
825	2017	53	1	1	1	1	1	0	0	1	0	2	0	0	0	0	0	1	1	1	1	0
826	2017	29	0	1	0	2	1	0	0	0	0	4	0	0	0	0	1	1	1	1	1	3
827	2017	41	0	1	1	1	1	0	0	1	1	3	0	0	0	0	0	1	1	1	1	3
828	2017	31	0	1	0	2	1	0	1	1	0	2	0	0	0	0	1	1	1	0	0	3
829	2017	47	1	1	0	1	1	0	1	1	0	3	0	1	0	1	0	1	1	0	0	3
830	2017	51	1	2	1	1	1	0	0	0	1	1	0	0	0	0	0	1	0	0	0	2
831	2017	29	0	0	0	2	1	0	0	0	1	2	0	0	0	0	1	1	1	1	1	3
832	2017	65	1	1	0	1	1	0	0	0	1	2	0	0	0	0	1	1	1	1	1	0
833	2017	60	1	1	0	1	1	0	0	1	1	2	0	0	0	0	1	1	1	1	1	2
834	2017	34	0	0	0	2	1	0	1	0	0	2	0	0	0	0	0	1	1	1	1	2
835	2017	64	1	1	1	1	1	0	0	1	1	2	0	0	0	0	0	1	1	0	0	2
836	2017	35	0	1	1	3	1	0	0	0	0	2	0	0	0	0	1	1	1	1	1	0
837	2017	50	1	1	0	2	1	0	0	1	0	2	0	0	0	0	0	1	1	1	1	0
838	2017	33	0	0	0	2	1	0	0	1	1	2	0	0	0	0	0	1	0	0	0	2
839	2017	30	0	1	0	2	1	0	1	0	0	2	0	0	1	1	1	1	1	1	1	1
840	2017	40	0	0	2	3	1	0	0	1	1	2	0	0	0	0	0	1	1	0	0	0
841	2017	45	1	1	2	2	1	0	0	1	1	2	0	0	0	0	0	1	1	1	1	0
842	2017	52	1	1	2	2	1	0	0	0	1	2	0	0	0	0	0	1	1	1	1	0
843	2017	40	0	0	2	3	1	0	0	1	0	2	0	0	0	0	0	1	1	0	0	0
844	2017	44	0	1	0	2	1	0	0	0	0	2	0	0	0	0	1	1	1	1	1	2
845	2017	33	0	1	0	1	1	0	0	0	1	2	0	0	0	0	0	1	1	1	1	3
846	2017	42	0	1	1	2	1	0	1	1	0	2	0	0	0	0	0	1	1	1	1	0
847	2017	38	0	1	0	2	1	0	1	1	1	2	0	0	0	0	0	1	1	1	1	0
848	2017	44	0	3	0	1	1	0	0	1	1	2	0	0	0	0	0	1	0	0	0	3
849	2017	32	0	1	0	1	1	0	0	0	0	3	0	0	0	0	1	1	1	0	0	0
850	2017	44	0	1	2	2	1	0	1	1	0	2	0	0	0	0	0	1	1	0	0	0
851	2017	39	0	1	0	2	1	0	0	1	1	2	0	0	0	0	0	1	1	0	0	0
852	2017	32	0	1	0	2	1	0	0	0	1	1	0	0	0	0	0	1	1	1	1	2
853	2017	64	1	1	2	2	1	0	1	1	0	2	0	0	0	0	0	1	1	0	0	0
854	2017	47	1	0	0	2	1	0	1	1	0	2	0	0	0	0	0	1	1	1	1	0
855	2017	53	1	2	2	2	1	0	1	1	0	2	0	0	0	0	0	1	1	1	1	0
856	2017	46	1	1	2	2	1	0	0	1	1	1	0	0	0	0	0	1	1	1	1	0
857	2017	55	1	1	2	3	1	0	0	1	1	1	0	0	0	0	0	1	1	1	1	0
858	2017	34	0	1	2	2	1	0	0	0	0	3	0	0	0	0	0	1	1	1	1	1
859	2017	51	1	0	1	3	1	0	1	1	1	2	0	0	0	0	0	1	1	1	1	2
860	2017	42	0	1	2	3	1	0	1	1	1	3	0	0	0	0	1	1	1	1	1	2
861	2017	38	0	1	1	3	0	0	0	0	0	2	0	0	0	0	0	0	1	1	1	1
862	2017	39	0	3	2	3	1	0	0	0	1	2	0	0	0	0	0	1	1	1	1	0
863	2017	58	1	1	1	2	1	0	0	1	1	2	0	0	0	0	0	1	1	0	0	0
864	2017	54	1	0	1	2	1	0	1	1	0	3	0	0	0	0	1	1	0	0	0	2
865	2017	65	1	2	0	1	1	0	0	0	1	1	0	0	0	0	0	1	1	1	1	2
866	2017	59	1	1	0	1	1	0	0	0	0	3	1	1	0	1	0	1	1	0	0	3
867	2017	44	0	1	0	1	1	0	1	0	0	3	1	1	0	1	1	1	1	1	1	2
868	2017	54	1	1	0	2	1	0	0	0	0	3	0	0	0	0	0	1	1	0	0	3
869	2017	52	1	0	0	2	1	0	1	0	0	2	0	0	0	0	0	1	0	0	0	2
870	2017	49	1	1	0	1	1	0	0	0	0	3	0	1	0	1	0	1	1	1	1	3
871	2017	27	0	0	0	2	1	0	0	1	0	2	0	0	0	0	1	1	1	1	1	0
872	2017	27	0	1	0	2	1	0	1	0	0	2	0	0	0	0	0	1	1	1	1	2
873	2017	41	0	1	1	2	1	0	0	1	0	2	0	0	0	0	0	1	1	1	1	0
874	2017	44	0	2	0	1	1	0	0	0	0	3	0	0	0	0	0	1	0	0	0	0
875	2017	60	1	3	1	1	1	0	0	1	1	2	0	0	0	0	0	1	1	0	0	2
876	2017	34	0	1	0	1	1	0	0	0	0	2	1	1	0	1	1	1	1	0	0	3
877	2017	39	0	1	0	2	1	0	0	0	0	2	0	0	0	0	0	1	1	1	1	3
878	2017	44	0	3	0	1	1	0	0	1	0	2	0	0	0	0	1	1	1	1	1	3
879	2017	50	1	3	0	1	1	0	0	0	0	2	0	0	0	0	0	1	1	1	1	0
880	2017	27	0	1	0	2	1	0	1	1	0	2	0	0	0	0	0	1	1	1	1	2
881	2017	42	0	1	0	1	1	0	0	1	1	2	0	0	0	0	0	1	1	1	1	3
882	2017	46	1	1	0	2	1	0	0	0	0	1	0	0	0	0	0	1	0	0	0	2
883	2017	51	1	1	1	2	1	0	1	1	0	2	0	0	0	0	0	1	1	0	0	0
884	2017	49	1	1	2	2	1	0	1	1	1	2	0	0	0	0	0	1	1	1	1	0
885	2017	55	1	3	0	1	1	0	0	0	1	1	0	0	0	0	0	1	0	0	0	0
886	2017	32	0	1	2	3	0	0	0	1	1	1	0	0	0	0	0	1	0	0	0	1
887	2017	42	0	1	1	2	1	0	1	1	0	2	0	0	0	0	0	1	1	1	1	0
888	2017	43	0	1	1	2	1	0	1	1	0	1	0	0	0	0	0	1	1	0	0	3
889	2017	37	0	0	1	2	1	0	1	0	1	2	0	0	0	0	1	1	0	0	0	0
890	2017	59	1	1	0	1	1	0	0	0	0	2	0	0	0	0	1	1	1	0	0	2
891	2017	64	1	3	1	2	0	0	0	1	0	3	0	0	0	0	1	1	0	0	0	3
892	2017	47	1	1	0	2	1	0	0	0	1	2	0	0	0	0	0	1	1	1	1	0
893	2017	53	1	1	0	1	1	0	0	0	0	2	0	0	0	0	0	1	1	1	1	3
894	2017	36	0	1	1	2	1	0	0	1	1	2	0	0	0	0	0	1	1	1	1	2
895	2017	52	1	1	1	2	1	0	0	0	1	3	0	0	0	0	1	1	1	1	1	0
896	2017	32	0	1	0	1	1	0	1	0	0	2	0	0	0	0	0	1	1	0	0	2
897	2017	57	1	3	1	1	1	0	0	1	0	2	0	0	0	0	0	1	1	1	1	0
898	2017	64	1	2	0	1	1	0	0	0	1	2	0	0	0	0	0	1	0	0	0	0
899	2017	48	1	1	1	1	1	0	1	1	0	3	1	1	0	1	1	1	0	0	0	2
900	2017	45	1	1	0	2	1	0	0	0	1	1	0	0	0	0	0	1	1	1	1	0
901	2017	64	1	1	0	0	1	0	0	0	0	3	0	0	0	0	1	1	1	1	1	2
902	2017	61	1	2	0	2	1	0	0	1	0	2	0	0	0	0	1	1	0	0	0	3
903	2017	59	1	1	0	1	1	0	0	1	1	4	0	0	0	0	1	1	1	0	0	0
904	2017	56	1	1	0	1	1	0	0	1	0	2	0	0	0	0	0	1	1	1	1	2
905	2017	42	0	1	2	2	1	0	0	1	0	2	0	0	0	0	1	1	1	1	1	0
906	2017	38	0	1	2	3	1	0	0	1	1	2	0	0	0	0	0	1	1	1	1	2
907	2017	41	0	1	1	2	1	0	0	1	1	2	0	0	0	0	0	1	1	1	1	2
908	2017	51	1	1	1	2	1	0	0	1	0	2	0	0	0	0	0	1	1	1	1	2
909	2017	43	0	3	0	1	1	0	1	0	0	4	0	0	0	0	1	1	1	1	1	0
910	2017	63	1	2	1	1	1	0	0	1	1	2	0	0	0	0	0	1	0	0	0	2
911	2017	38	0	1	0	1	1	0	1	1	0	2	0	0	0	0	0	1	0	0	0	0
912	2017	59	1	1	0	1	1	0	0	0	1	3	1	0	0	1	1	1	1	0	0	2
913	2017	46	1	2	0	2	1	0	0	1	1	2	0	0	0	0	0	1	1	1	1	2
914	2017	60	1	1	0	1	1	0	0	0	1	3	0	0	0	0	0	1	1	0	0	3
915	2017	43	0	1	2	3	1	0	1	1	0	2	0	0	0	0	0	1	1	1	1	0
916	2017	38	0	1	0	3	1	0	0	1	1	3	0	0	0	0	0	1	1	1	1	2
917	2017	63	1	1	0	1	1	0	0	0	0	3	0	0	0	0	0	1	1	0	0	0
918	2017	42	0	1	2	2	1	0	0	1	0	2	0	0	0	0	1	1	1	1	1	0
919	2017	54	1	1	1	1	1	0	1	1	1	2	0	0	0	0	0	1	1	1	1	3
920	2017	44	0	1	0	1	1	0	0	0	0	2	0	0	0	0	0	1	1	1	1	3
921	2017	38	0	1	0	2	1	0	0	0	0	2	0	0	0	0	0	1	1	1	1	2
922	2017	44	0	0	1	2	1	0	0	1	1	2	0	0	0	0	0	1	0	0	0	2
923	2017	43	0	0	0	1	1	0	0	0	0	3	1	1	0	1	1	1	1	1	1	2
924	2017	29	0	1	0	2	1	1	0	1	0	2	0	0	0	0	0	1	1	1	1	0
925	2017	60	1	1	0	2	1	1	0	0	0	2	0	0	0	0	1	1	1	0	0	3
926	2017	54	1	3	0	2	0	1	0	0	1	2	1	1	0	1	0	1	1	1	1	0
927	2017	34	0	1	2	3	1	1	0	0	0	3	0	0	0	0	1	1	1	1	1	2
928	2017	39	0	1	2	3	1	1	1	1	1	3	0	0	0	0	0	1	1	1	1	0
929	2017	53	1	0	2	3	1	1	1	0	0	2	0	0	0	0	0	1	1	0	0	0
930	2017	51	1	1	1	2	1	1	1	0	0	3	0	0	0	0	0	1	1	1	1	0
931	2017	43	0	1	2	3	1	0	0	0	1	2	0	0	0	0	0	1	1	1	1	0
932	2017	61	1	1	0	2	0	0	0	0	0	4	1	1	0	1	1	1	1	0	0	2
933	2017	31	0	1	0	2	0	0	0	0	0	2	0	0	0	0	0	1	1	0	0	2
934	2017	46	1	1	0	2	1	0	1	0	1	3	0	0	0	0	1	1	1	1	1	0
935	2017	46	1	1	0	2	1	0	0	1	0	1	0	0	0	0	0	1	1	0	0	2
936	2017	47	1	1	0	2	1	0	0	0	0	3	0	0	0	0	1	1	1	0	0	0
937	2017	41	0	1	1	2	1	0	0	1	0	2	0	0	0	0	0	1	0	0	0	0
938	2017	51	1	1	1	2	1	0	0	0	1	2	0	0	0	0	0	1	1	1	1	0
939	2017	55	1	0	0	2	1	0	0	1	1	3	0	0	0	0	1	1	1	0	0	3
940	2017	47	1	1	0	2	1	0	0	0	1	2	0	0	0	0	0	1	1	1	1	2
941	2017	35	0	1	2	3	1	0	0	0	1	2	0	0	0	0	0	1	1	0	0	0
942	2017	40	0	1	2	3	1	0	0	0	0	2	0	0	0	0	1	1	1	1	1	1
943	2017	36	0	1	1	2	1	0	0	1	0	2	0	0	0	0	0	1	1	1	1	2
944	2017	49	1	1	0	2	1	0	0	1	1	2	0	0	0	0	1	1	1	1	1	0
945	2017	62	1	2	0	2	1	0	0	1	0	4	1	1	0	1	1	1	1	1	1	3
946	2017	58	1	1	0	2	1	0	0	0	1	2	0	0	0	0	1	1	1	0	0	0
947	2017	59	1	1	1	2	1	0	0	1	0	2	0	0	0	0	0	1	1	0	0	2
948	2017	40	0	0	0	2	1	0	1	1	1	1	0	0	0	0	0	1	1	1	1	1
949	2017	52	1	1	0	2	1	0	1	1	1	2	0	0	0	0	0	1	1	0	0	0
950	2017	59	1	1	0	2	1	0	0	1	1	4	1	1	0	1	1	1	1	0	0	3
951	2017	60	1	0	0	2	1	0	0	1	1	3	0	0	0	0	1	1	1	1	1	0
952	2017	59	1	1	0	2	1	0	0	0	0	3	0	0	0	0	1	1	1	0	0	3
953	2017	32	0	1	1	2	1	0	0	1	1	3	0	0	0	0	0	1	1	1	1	0
954	2017	57	1	1	1	3	1	0	0	1	1	1	0	0	0	0	0	1	1	1	1	0
955	2017	59	1	1	0	2	1	0	0	0	0	3	0	0	0	0	0	1	1	1	1	3
956	2017	55	1	1	0	2	1	0	0	1	1	2	0	0	0	0	0	1	1	1	1	2
957	2017	49	1	1	0	2	1	0	0	1	1	2	0	0	0	0	1	1	1	1	1	2
958	2017	59	1	2	0	2	1	0	0	0	1	3	0	0	0	0	1	1	1	0	0	0
959	2017	46	1	1	0	2	1	0	1	0	0	3	0	0	0	0	0	1	1	1	1	3
960	2017	44	0	0	1	2	1	0	0	1	1	2	0	0	0	0	0	1	1	1	1	0
961	2017	48	1	1	0	2	0	0	0	0	0	2	0	0	0	0	0	1	1	1	1	0
962	2017	50	1	1	0	2	1	0	0	0	0	3	0	0	0	0	0	1	1	0	0	3
963	2017	55	1	1	0	2	1	0	0	0	1	2	0	0	0	0	0	1	1	1	1	0
964	2017	50	1	1	1	3	1	1	0	1	1	3	0	0	0	0	0	1	1	1	1	2
965	2017	46	1	1	2	3	1	1	0	1	0	2	0	0	0	0	0	0	1	0	0	2
966	2017	59	1	1	0	2	1	1	0	1	1	2	0	0	0	0	0	1	1	1	1	3
967	2017	58	1	1	2	2	1	1	1	0	0	2	0	0	0	0	0	1	1	0	0	0
968	2017	58	1	1	0	2	1	1	0	0	1	2	0	0	0	0	1	1	1	0	0	0
969	2017	41	0	0	0	3	1	1	0	1	1	2	0	0	0	0	0	1	1	0	0	0
970	2017	59	1	1	2	3	1	1	0	1	0	3	0	0	0	0	0	1	1	1	1	2
971	2017	33	0	1	1	2	1	1	1	1	1	1	0	0	0	0	0	1	1	1	1	0
972	2017	48	1	1	2	3	1	1	0	1	1	3	0	0	0	0	0	0	1	1	1	0
973	2017	59	1	1	1	2	1	1	0	1	1	2	0	0	0	0	0	1	1	1	1	2
974	2017	58	1	1	2	3	1	1	1	1	0	2	0	0	0	0	0	1	1	0	0	0
975	2017	64	1	3	0	2	1	1	1	1	0	2	1	0	0	1	0	1	1	0	0	0
976	2017	57	1	3	1	2	1	1	1	1	0	5	1	1	1	1	1	1	0	0	0	0
977	2017	36	0	1	1	3	1	0	1	1	0	2	0	0	0	0	0	1	1	1	1	0
978	2017	31	0	1	1	2	1	0	0	1	1	2	0	0	0	0	0	1	1	1	1	0
979	2017	61	1	3	1	2	1	0	0	1	1	2	0	0	0	0	0	1	1	1	1	0
980	2017	54	1	1	0	2	1	0	0	0	1	3	0	0	0	0	0	1	1	0	0	0
981	2017	41	0	1	0	2	1	0	0	1	0	2	0	0	0	0	1	1	1	1	1	0
982	2017	56	1	3	0	2	1	0	1	1	0	3	0	0	0	0	0	1	1	1	1	2
983	2017	62	1	1	0	2	1	0	0	1	1	2	0	1	0	1	0	1	1	1	1	2
984	2017	28	0	1	1	2	1	0	0	1	0	2	0	0	0	0	1	1	1	1	1	2
985	2017	52	1	1	1	3	1	0	0	1	1	2	0	0	0	0	0	0	1	1	1	0
986	2017	51	1	1	0	2	1	0	1	1	0	2	0	0	0	0	0	1	1	0	0	2
987	2017	48	1	1	0	2	1	0	0	0	1	2	0	0	0	0	1	1	1	1	1	0
988	2017	45	1	1	0	2	1	0	1	1	0	3	0	0	0	0	1	1	1	1	1	2
989	2017	50	1	1	0	2	1	0	0	1	1	2	0	0	0	0	1	1	1	1	1	0
990	2017	55	1	1	2	3	1	0	1	1	1	2	0	0	0	0	0	0	1	1	1	3
991	2017	42	0	1	1	3	1	0	1	1	1	2	0	0	0	0	0	1	1	0	0	0
992	2017	43	0	1	2	2	1	0	0	0	0	3	0	0	0	0	0	1	1	1	1	3
993	2017	48	1	1	0	2	1	0	0	1	1	2	0	0	0	0	0	1	1	1	1	1
994	2017	48	1	1	0	2	1	0	0	1	0	1	0	0	0	0	0	1	1	1	1	3
995	2017	56	1	1	0	2	1	0	0	1	1	3	0	0	0	0	1	1	1	1	1	2
996	2017	62	1	2	0	2	1	0	0	0	1	3	0	1	0	1	0	1	1	0	0	0
997	2017	37	0	1	2	2	1	0	0	0	0	1	0	0	0	0	0	1	1	1	1	2
998	2017	48	1	1	1	2	1	0	0	1	0	2	0	0	0	0	0	1	1	1	1	0
999	2017	63	1	1	1	2	1	0	0	1	1	2	0	0	0	0	1	1	1	1	1	0
1000	2017	57	1	1	0	2	1	0	0	0	1	3	0	0	0	0	0	1	1	1	1	2
1001	2017	25	0	0	1	2	1	0	0	1	0	2	0	0	0	0	0	1	1	1	1	1
1002	2017	46	1	1	1	2	1	0	1	1	1	4	0	0	0	0	0	0	1	0	0	1
1003	2017	52	1	1	0	2	1	0	0	1	0	2	0	0	0	0	0	1	1	1	1	0
1004	2017	55	1	1	0	2	1	0	0	1	0	2	0	0	0	0	0	1	1	1	1	0
1005	2017	33	0	0	2	3	1	0	0	1	1	1	0	0	0	0	0	1	1	0	0	0
1006	2017	26	0	0	2	2	1	0	0	1	0	1	0	0	0	0	0	1	1	1	1	0
1007	2017	57	1	1	1	2	1	0	0	0	0	2	0	0	0	0	1	1	1	0	0	2
1008	2017	58	1	3	0	2	1	0	1	0	1	3	1	1	0	1	0	1	1	0	0	3
1009	2017	51	1	1	1	3	1	0	0	0	0	5	0	0	0	0	1	1	1	1	1	2
1010	2017	30	0	0	0	2	0	0	0	1	1	1	0	0	0	0	0	1	1	1	1	0
1011	2017	42	0	0	0	2	1	0	1	0	1	3	0	0	0	0	1	1	1	1	1	0
1012	2017	25	0	0	1	3	1	0	1	1	1	2	0	0	0	0	0	1	1	1	1	0
1013	2017	47	1	1	1	3	1	0	0	1	1	2	0	0	0	0	1	1	1	1	1	0
1014	2017	60	1	1	1	2	1	0	0	0	1	2	0	0	0	0	1	1	1	1	1	0
1015	2017	61	1	0	2	2	1	0	1	1	0	2	0	1	0	1	0	1	1	1	1	2
1016	2017	49	1	1	2	3	1	0	0	1	0	1	0	0	0	0	0	1	1	1	1	0
1017	2017	57	1	1	1	3	1	0	0	1	0	2	0	0	0	0	0	1	1	1	1	3
1018	2017	65	1	1	0	3	1	0	0	0	0	3	0	0	0	0	0	1	1	1	1	0
1019	2017	62	1	2	0	1	1	0	0	0	1	3	0	0	0	0	1	1	1	1	1	3
1020	2017	60	1	1	1	2	1	0	0	1	0	1	0	0	0	0	0	1	1	1	1	2
1021	2017	36	0	0	0	2	1	0	0	0	1	3	0	0	0	0	1	1	1	1	1	0
1022	2017	56	1	2	0	2	1	0	0	1	1	3	0	0	0	0	1	1	1	1	1	0
1023	2017	42	0	1	0	3	1	0	0	0	1	1	0	0	0	0	0	1	1	1	1	0
1024	2017	61	1	2	0	2	1	0	0	0	1	2	0	0	0	0	0	1	1	1	1	3
1025	2017	45	1	1	0	2	1	0	1	1	1	3	0	0	0	0	0	1	1	1	1	2
1026	2017	55	1	1	0	2	1	0	0	1	1	2	0	0	0	0	0	1	1	1	1	0
1027	2017	43	0	1	0	1	0	0	0	1	1	1	0	0	0	0	0	1	1	1	1	0
1028	2017	39	0	0	0	2	1	0	0	1	1	1	0	0	1	1	1	1	1	1	1	3
1029	2017	43	0	1	1	3	1	0	0	1	1	3	0	1	0	1	0	1	1	1	1	3
1030	2017	57	1	0	1	2	1	0	0	0	0	4	0	1	0	1	1	1	0	0	0	3
1031	2017	38	0	0	1	2	1	0	0	0	0	3	0	0	0	0	1	1	0	0	0	2
1032	2017	45	1	3	0	2	1	0	0	1	0	3	1	0	0	1	0	1	1	1	1	2
1033	2017	56	1	1	1	2	1	0	1	0	0	4	1	1	0	1	0	1	1	1	1	3
1034	2017	57	1	1	2	3	1	0	0	1	1	2	1	1	0	1	1	0	1	1	1	2
1035	2017	42	0	1	0	2	0	0	1	1	0	2	0	1	0	1	0	1	1	1	1	0
1036	2017	64	1	1	0	2	1	0	1	1	1	2	0	0	0	0	0	1	1	1	1	0
1037	2017	28	0	0	2	3	1	0	0	1	0	2	0	0	0	0	0	1	1	1	1	0
1038	2017	63	1	3	2	3	1	0	1	1	1	3	0	0	0	0	0	1	1	0	0	0
1039	2017	61	1	0	1	3	1	0	0	0	0	3	0	0	0	0	1	1	1	1	1	0
1040	2017	56	1	1	1	2	1	0	0	1	1	2	0	0	0	0	1	1	1	1	1	2
1041	2017	63	1	3	0	3	1	0	0	1	0	2	0	0	0	0	0	1	1	1	1	0
1042	2017	58	1	1	0	2	1	0	1	0	0	2	0	0	0	0	1	1	1	1	1	0
1043	2017	38	0	3	0	2	1	0	1	1	0	3	0	0	0	0	1	1	1	1	1	0
1044	2017	63	1	3	0	2	1	0	1	0	0	2	0	0	0	0	0	1	1	1	1	0
1045	2017	45	1	1	1	2	1	0	0	1	0	2	0	0	0	0	1	1	0	0	0	0
1046	2017	41	0	1	0	3	1	0	0	1	1	4	0	1	0	1	1	1	1	1	1	0
1047	2017	27	0	0	0	3	1	0	1	1	1	2	0	0	0	0	1	1	1	1	1	0
1048	2017	48	1	3	0	2	1	0	1	1	1	4	1	0	0	1	1	1	1	1	1	0
1049	2017	34	0	1	0	2	0	0	1	1	1	3	0	0	0	0	0	1	1	1	1	3
1050	2017	49	1	3	1	3	1	0	0	1	1	2	0	0	0	0	0	1	1	1	1	0
1051	2017	64	1	1	1	1	1	0	0	1	1	1	0	0	0	0	0	1	1	1	1	0
1052	2017	46	1	1	2	3	1	0	0	1	0	2	0	0	0	0	0	1	1	0	0	0
1053	2017	43	0	0	2	3	1	0	0	1	1	1	0	0	0	0	0	0	1	1	1	0
1054	2017	32	0	0	0	2	1	0	0	1	1	2	0	0	0	0	0	1	1	1	1	2
1055	2017	32	0	1	0	2	1	0	1	1	1	1	0	0	0	0	1	1	1	1	1	0
1056	2017	39	0	1	0	2	1	0	0	1	0	1	0	0	0	0	0	1	1	1	1	0
1057	2017	27	0	3	1	2	1	0	0	1	0	2	0	0	0	0	0	1	1	1	1	0
1058	2017	58	1	1	1	2	1	0	1	0	1	2	1	1	0	1	0	1	1	1	1	0
1059	2017	29	0	0	0	3	1	0	0	1	1	2	0	0	0	0	0	1	1	1	1	0
1060	2017	60	1	1	1	2	1	0	0	0	0	2	0	0	0	0	0	1	1	1	1	0
1061	2017	25	0	0	0	2	1	0	0	1	1	2	0	0	0	0	0	1	1	1	1	0
1062	2017	44	0	1	1	2	0	0	1	0	1	3	0	0	0	0	0	1	1	1	1	2
1063	2017	36	0	0	0	2	1	0	1	1	1	3	0	0	0	0	1	1	1	1	1	0
1064	2017	38	0	1	0	0	0	0	0	0	0	2	0	0	0	0	0	1	1	1	1	2
1065	2017	64	1	2	0	2	1	0	0	1	1	3	1	0	0	1	0	1	0	0	0	2
1066	2017	42	0	1	0	2	1	0	1	0	1	1	0	0	0	0	0	1	0	0	0	0
1067	2017	64	1	1	1	2	1	0	0	0	0	2	0	0	0	0	1	1	1	1	1	2
1068	2017	64	1	3	1	2	1	0	1	1	1	2	0	0	0	0	0	1	1	1	1	3
1069	2017	32	0	0	2	3	1	0	0	1	1	2	0	0	0	0	0	1	1	1	1	1
1070	2017	65	1	2	0	2	1	0	0	0	1	2	0	0	0	0	0	1	1	1	1	0
1071	2017	61	1	1	1	2	1	0	0	1	0	2	0	0	0	0	0	1	1	1	1	0
1072	2017	51	1	1	2	3	1	0	0	1	1	2	0	0	0	0	0	1	1	1	1	0
1073	2017	45	1	1	1	3	1	0	0	0	1	3	0	0	0	0	1	1	1	1	1	0
1074	2017	62	1	0	0	2	1	0	1	1	0	2	0	0	0	0	0	1	1	0	0	0
1075	2017	59	1	1	1	2	1	0	0	0	1	2	1	1	0	1	1	1	1	0	0	0
1076	2017	37	0	1	2	3	1	0	0	0	1	2	0	0	0	0	0	1	1	1	1	0
1077	2017	39	0	0	0	3	1	0	0	0	0	3	1	1	1	1	0	1	0	0	0	2
1078	2017	45	1	0	0	2	1	0	1	1	0	1	0	0	0	0	1	1	1	1	1	0
1079	2017	39	0	1	0	3	1	0	1	1	1	1	0	0	0	0	1	1	1	1	1	0
1080	2017	43	0	1	1	3	1	0	0	1	0	2	0	0	0	0	1	1	1	1	1	2
1081	2017	49	1	3	2	3	1	0	0	1	1	3	0	0	0	0	0	1	1	1	1	1
1082	2017	54	1	3	0	2	0	0	1	1	1	2	0	1	0	1	1	1	0	0	0	0
1083	2017	54	1	1	2	3	1	0	0	1	1	2	0	0	0	0	0	1	1	1	1	0
1084	2017	50	1	1	0	2	1	0	0	1	1	2	0	0	0	0	0	1	1	0	0	2
1085	2017	50	1	3	1	3	1	0	0	0	0	2	0	0	0	0	1	1	0	0	0	0
1086	2017	41	0	1	2	3	1	0	0	1	1	1	0	0	0	0	0	1	1	1	1	0
1087	2017	63	1	2	0	1	1	0	0	0	1	5	1	1	0	1	1	1	1	1	1	3
1088	2017	57	1	1	1	2	1	0	0	1	1	1	0	0	0	0	0	1	1	1	1	0
1089	2017	45	1	1	2	3	0	0	1	1	1	2	0	0	0	0	0	1	1	0	0	0
1090	2017	57	1	1	0	2	1	0	1	1	1	2	0	0	0	0	0	1	1	0	0	0
1091	2017	26	0	0	0	2	1	0	1	1	0	2	0	0	0	0	0	1	1	1	1	0
1092	2017	40	0	3	1	2	1	0	1	1	1	1	0	0	0	0	0	1	1	1	1	0
1093	2017	53	1	1	2	3	1	0	0	1	1	5	0	0	0	0	1	1	1	1	1	0
1094	2017	48	1	1	1	3	1	0	0	1	0	2	0	0	0	0	0	0	1	1	1	2
1095	2017	59	1	1	1	3	1	0	1	1	1	3	0	0	0	0	1	1	1	1	1	0
1096	2017	58	1	1	0	2	1	0	1	0	1	3	0	0	0	0	1	1	0	0	0	0
1097	2017	27	0	0	0	3	1	0	0	1	1	2	0	0	0	0	0	1	1	1	1	0
1098	2017	65	1	2	2	1	1	0	0	0	1	3	1	0	0	1	0	0	0	0	0	2
1099	2017	45	1	1	1	2	1	0	1	1	1	2	0	0	0	0	0	1	1	1	1	0
1100	2017	44	0	3	0	2	1	0	0	1	0	2	0	0	0	0	0	1	1	1	1	0
1101	2017	46	1	1	0	2	1	0	1	0	0	3	0	0	0	0	1	1	1	1	1	2
1102	2017	52	1	1	0	2	1	0	0	1	1	2	1	0	0	1	0	1	1	1	1	2
1103	2017	62	1	2	0	2	1	0	0	1	1	4	0	0	0	0	1	1	1	1	1	2
1104	2017	45	1	1	2	3	1	0	1	1	1	2	0	0	0	0	0	1	1	1	1	0
1105	2017	53	1	0	0	2	0	0	0	0	0	3	1	1	0	1	0	1	1	1	1	3
1106	2017	30	0	1	1	2	1	0	0	0	0	2	0	0	0	0	0	1	1	1	1	0
1107	2017	34	0	0	0	2	1	0	0	0	0	1	0	0	0	0	0	1	1	1	1	2
1108	2017	35	0	0	2	3	1	0	1	1	0	2	0	0	0	0	1	1	1	1	1	0
1109	2017	56	1	1	0	2	1	0	0	1	1	1	0	0	0	0	0	1	1	1	1	2
1110	2017	55	1	2	2	3	1	0	0	1	1	2	0	0	0	0	0	1	1	1	1	2
1111	2017	44	0	3	2	3	1	0	0	0	1	2	0	0	0	0	0	1	0	0	0	0
1112	2017	43	0	1	1	2	1	0	1	0	1	1	0	0	0	0	0	1	1	1	1	0
1113	2017	47	1	0	1	2	1	0	1	1	1	3	0	0	0	0	0	1	1	1	1	0
1114	2017	64	1	1	1	1	1	0	0	1	1	3	0	0	0	0	1	1	1	1	1	3
1115	2017	56	1	3	2	3	1	0	0	1	1	2	0	1	0	1	1	1	1	1	1	0
1116	2017	63	1	1	2	3	1	0	0	1	1	2	0	0	0	0	0	1	1	1	1	0
1117	2017	44	0	1	2	2	1	0	0	0	1	3	0	0	0	0	0	1	1	1	1	0
1118	2017	43	0	0	1	2	1	0	1	1	0	3	0	0	0	0	0	1	1	1	1	0
1119	2017	65	1	3	0	2	1	0	0	1	1	3	1	1	0	1	1	1	1	0	0	2
1120	2017	30	0	1	2	2	1	0	0	1	1	2	0	0	0	0	0	1	1	1	1	3
1121	2017	42	0	1	1	3	1	0	0	1	1	2	0	0	0	0	0	1	1	1	1	0
1122	2017	42	0	1	0	2	1	0	1	1	0	2	0	0	0	0	0	1	1	0	0	3
1123	2017	37	0	1	1	2	1	0	0	0	0	1	0	0	0	0	1	1	1	1	1	2
1124	2017	35	0	0	1	3	1	0	1	1	0	2	0	0	0	0	0	1	1	1	1	0
1125	2017	44	0	1	1	2	1	0	0	1	0	2	0	0	0	0	0	1	1	1	1	2
1126	2017	43	0	1	2	3	1	0	0	1	1	2	0	0	0	0	0	1	1	0	0	0
1127	2017	54	1	1	1	3	1	0	0	1	1	2	0	0	0	0	0	1	1	1	1	0
1128	2017	60	1	1	0	2	1	0	0	1	1	3	0	0	0	0	0	1	1	0	0	0
1129	2017	57	1	1	2	2	1	0	0	0	1	2	0	0	0	0	0	1	1	1	1	0
1130	2017	57	1	1	0	2	1	0	0	1	1	3	1	1	0	1	0	0	1	1	1	2
1131	2017	44	0	1	1	2	1	0	1	1	0	4	1	1	0	1	1	1	1	1	1	3
1132	2017	28	0	0	1	3	1	0	0	1	0	2	0	0	0	0	0	1	1	1	1	0
1133	2017	49	1	1	2	3	1	0	0	1	1	2	0	0	0	0	0	1	1	1	1	2
1134	2017	49	1	1	2	3	1	0	0	1	1	2	0	0	0	0	0	1	1	1	1	2
1135	2017	36	0	0	0	1	0	0	0	0	1	3	0	0	0	0	1	1	1	1	1	0
1136	2017	37	0	1	0	2	1	0	1	1	1	2	0	0	0	0	0	1	1	0	0	0
1137	2017	44	0	3	0	2	1	0	1	1	1	3	0	0	0	0	0	1	1	1	1	0
1138	2017	45	1	1	2	3	1	0	0	1	0	2	0	0	0	0	0	1	1	1	1	3
1139	2017	59	1	3	2	3	1	0	0	0	1	2	0	0	0	0	0	1	1	0	0	0
1140	2017	47	1	1	1	2	1	0	0	1	1	2	0	0	0	0	0	1	1	1	1	0
1141	2017	60	1	1	1	2	1	0	0	1	1	2	0	0	0	0	1	1	1	1	1	2
1142	2017	41	0	1	2	3	1	0	0	0	1	1	0	0	0	0	0	1	1	1	1	0
1143	2017	37	0	0	2	2	1	0	0	1	1	1	0	0	0	0	0	0	1	1	1	0
1144	2017	31	0	1	0	2	1	0	0	1	1	2	0	0	0	0	1	1	1	1	1	0
1145	2017	45	1	1	2	3	1	0	0	0	1	3	1	1	0	1	1	1	1	1	1	3
1146	2017	41	0	1	1	3	1	0	0	1	1	3	0	0	0	0	0	1	1	1	1	0
1147	2017	40	0	1	2	3	1	0	0	1	0	2	0	0	0	0	0	1	1	1	1	0
1148	2017	43	0	3	0	2	1	0	1	1	0	2	0	0	0	0	1	1	1	1	1	0
1149	2017	64	1	1	2	3	1	0	0	0	1	2	0	0	0	0	0	0	0	0	0	2
1150	2017	47	1	1	1	3	1	0	0	1	1	2	0	0	0	0	0	1	1	1	1	0
1151	2017	33	0	0	0	2	1	0	1	1	1	3	0	0	0	0	0	1	1	1	1	2
1152	2017	38	0	0	1	2	1	0	1	1	1	2	0	0	0	0	0	1	1	1	1	0
1153	2017	40	0	0	1	2	1	0	0	1	1	1	0	0	0	0	0	1	1	1	1	0
1154	2017	31	0	1	0	2	1	0	1	0	0	1	0	0	0	0	1	1	1	1	1	0
1155	2017	41	0	3	1	3	1	0	0	1	1	2	0	0	0	0	1	1	1	1	1	0
1156	2017	56	1	1	2	3	1	0	1	1	0	5	1	1	0	1	0	1	1	1	1	1
1157	2017	42	0	0	2	3	1	0	0	1	1	3	0	0	0	0	1	1	1	1	1	0
1158	2017	39	0	1	1	2	1	0	1	0	1	2	0	1	0	1	0	1	0	0	0	0
1159	2017	45	1	1	2	3	1	0	0	1	1	2	0	0	0	0	0	1	1	1	1	0
1160	2017	63	1	1	2	3	1	0	0	1	1	3	0	0	0	0	1	1	1	1	1	0
1161	2017	65	1	1	0	2	1	0	0	0	0	4	0	0	0	0	0	1	1	0	0	3
1162	2017	44	0	1	2	3	1	0	0	1	0	1	0	0	0	0	0	1	1	1	1	0
1163	2017	50	1	1	2	2	1	0	0	1	1	1	0	0	0	0	0	1	1	0	0	3
1164	2017	57	1	1	2	2	1	0	0	0	1	1	0	0	0	0	0	1	1	1	1	0
1165	2017	51	1	1	1	2	1	0	0	1	1	1	0	0	0	0	1	1	0	0	0	2
1166	2017	36	0	0	2	3	1	0	0	1	1	2	0	0	0	0	0	1	1	1	1	0
1167	2017	46	1	1	1	3	1	0	1	1	1	1	0	0	0	0	0	1	1	1	1	0
1168	2017	41	0	1	2	3	1	0	0	0	1	1	0	0	0	0	0	1	1	1	1	1
1169	2017	63	1	1	1	2	1	0	0	0	0	1	0	0	0	0	1	1	1	0	0	2
1170	2017	60	1	0	0	2	1	0	1	0	1	2	0	0	0	0	0	1	1	1	1	2
1171	2017	55	1	0	0	2	1	0	1	1	0	3	1	1	0	1	1	1	1	1	1	2
1172	2017	53	1	1	0	2	1	0	0	1	0	2	0	0	0	0	0	1	1	1	1	0
1173	2017	52	1	1	0	2	1	0	1	1	1	2	0	0	0	0	0	1	1	1	1	0
1174	2017	47	1	1	0	2	1	0	0	0	1	2	0	0	0	0	0	1	1	1	1	0
1175	2017	52	1	2	0	2	1	0	0	1	1	2	0	0	0	0	0	1	1	1	1	2
1176	2017	48	1	0	1	2	1	0	0	1	1	2	0	0	0	0	0	1	1	1	1	0
1177	2017	54	1	1	1	2	1	0	0	0	0	1	0	0	0	0	1	1	1	1	1	2
1178	2017	41	0	0	2	3	1	0	1	1	1	2	0	0	0	0	0	1	1	1	1	0
1179	2017	41	0	1	2	3	1	0	1	1	1	2	0	0	0	0	0	1	1	1	1	0
1180	2017	56	1	2	0	2	1	0	1	0	0	2	0	0	0	0	0	1	1	1	1	3
1181	2017	31	0	0	2	3	1	0	0	1	1	2	0	0	0	0	0	1	1	1	1	3
1182	2017	53	1	1	0	2	1	0	0	0	1	2	0	0	0	0	1	1	1	1	1	3
1183	2017	54	1	1	0	2	1	0	0	1	1	2	0	0	0	0	0	1	1	1	1	0
1184	2017	42	0	1	0	2	1	0	1	1	0	1	0	0	0	0	0	1	1	1	1	2
1185	2017	58	1	1	0	2	1	0	1	1	0	2	0	0	0	0	0	1	1	1	1	2
1186	2017	45	1	1	1	2	1	0	1	1	0	2	0	0	0	0	0	1	1	1	1	2
1187	2017	31	0	0	1	2	1	0	0	1	1	2	0	0	0	0	0	1	1	1	1	0
1188	2017	39	0	1	0	2	1	0	0	1	1	2	0	0	0	0	0	1	1	0	0	3
1189	2017	37	0	3	0	2	1	0	1	1	0	2	0	0	0	0	0	1	1	1	1	0
1190	2017	62	1	1	1	2	1	0	0	1	1	3	0	0	0	0	1	1	1	1	1	0
1191	2017	56	1	1	0	2	1	0	0	1	1	3	0	0	0	0	0	1	1	0	0	3
1192	2017	60	1	2	0	2	1	0	0	0	0	3	1	0	0	1	0	1	1	1	1	2
1193	2017	41	0	1	0	3	0	0	0	0	1	2	1	0	0	1	0	1	1	1	1	2
1194	2017	44	0	1	0	2	0	0	1	1	1	1	0	0	0	0	0	1	1	0	0	0
1195	2017	43	0	1	2	3	1	0	0	1	0	2	0	0	0	0	1	1	1	1	1	0
1196	2017	41	0	1	0	2	0	0	1	0	0	2	0	0	0	0	0	1	1	1	1	0
1197	2017	48	1	3	0	2	1	0	1	1	0	2	0	0	0	0	0	1	0	0	0	0
1198	2017	53	1	1	1	2	1	0	1	1	0	2	0	0	0	0	0	1	1	1	1	0
1199	2017	43	0	1	1	2	1	0	1	1	0	2	0	0	0	0	0	1	1	1	1	0
1200	2017	59	1	2	0	2	1	0	0	0	0	2	0	1	0	1	0	1	1	0	0	3
1201	2017	54	1	3	0	2	1	0	1	1	0	2	0	0	0	0	0	1	1	1	1	0
1202	2017	46	1	1	0	2	1	0	0	1	0	2	0	0	0	0	0	1	1	1	1	0
1203	2017	54	1	1	0	2	1	0	1	1	0	2	1	0	0	1	0	1	1	1	1	3
1204	2017	37	0	1	0	1	0	0	0	1	0	4	0	1	0	1	0	1	1	1	1	2
1205	2017	37	0	1	0	2	1	0	0	1	0	2	0	0	0	0	0	1	1	1	1	0
1206	2017	58	1	1	1	2	1	0	0	0	1	3	0	0	0	0	1	1	1	0	0	2
1207	2017	59	1	3	0	2	1	0	1	1	0	3	0	0	0	0	1	1	1	1	1	0
1208	2017	30	0	0	0	2	1	0	1	1	1	2	0	0	0	0	1	1	1	0	0	3
1209	2017	56	1	3	0	2	1	0	0	1	0	1	1	1	0	1	0	1	1	0	0	2
1210	2017	58	1	1	0	2	1	0	0	1	1	2	0	0	0	0	0	1	0	0	0	2
1211	2017	52	1	1	0	2	1	0	0	1	1	2	0	0	0	0	1	1	1	1	1	2
1212	2017	45	1	1	0	2	0	0	0	1	0	3	0	0	0	0	0	1	1	1	1	3
1213	2017	44	0	3	1	3	1	0	1	1	0	2	0	0	0	0	0	1	1	1	1	2
1214	2017	62	1	1	0	2	1	0	1	1	1	2	0	0	0	0	0	1	1	1	1	3
1215	2017	42	0	1	0	2	1	0	1	1	0	1	0	1	0	1	0	1	1	1	1	0
1216	2017	57	1	0	1	2	1	0	0	1	0	2	0	0	0	0	0	1	1	0	0	2
1217	2017	57	1	1	0	2	1	0	1	1	1	2	0	0	0	0	0	1	1	1	1	0
1218	2017	44	0	1	0	2	1	0	1	1	1	1	0	0	0	0	0	1	1	1	1	2
1219	2017	59	1	2	1	2	1	0	0	1	1	3	0	0	0	0	0	1	1	1	1	2
1220	2017	55	1	1	0	2	1	1	1	1	0	4	1	1	0	1	0	1	1	1	1	3
1221	2017	47	1	1	0	2	1	1	1	1	1	3	0	0	0	0	0	1	1	1	1	3
1222	2017	38	0	1	0	1	0	1	1	1	1	2	0	0	0	0	0	1	1	1	1	2
1223	2017	52	1	0	0	2	0	1	0	1	1	2	0	0	0	0	0	1	1	1	1	2
1224	2017	33	0	0	0	2	0	1	0	1	1	3	1	1	0	1	0	1	1	1	1	3
1225	2017	63	1	2	0	1	1	1	0	1	1	3	0	0	0	0	0	1	1	0	0	0
1226	2017	58	1	1	1	2	1	1	0	1	1	2	0	0	0	0	0	1	1	1	1	2
1227	2017	45	1	3	0	2	0	1	0	1	0	2	1	1	0	1	0	1	1	1	1	3
1228	2017	64	1	3	1	1	1	1	0	0	0	3	1	1	0	1	1	1	1	1	1	2
1229	2017	58	1	1	1	2	1	1	0	1	0	2	0	0	0	0	0	1	1	1	1	2
1230	2017	33	0	0	2	3	1	1	0	1	1	2	0	1	0	1	0	1	1	1	1	0
1231	2017	38	0	3	1	2	0	1	1	1	0	2	0	1	0	1	0	1	1	1	1	1
1232	2017	26	0	1	0	1	0	1	1	1	0	2	0	0	0	0	0	1	1	1	1	3
1233	2017	62	1	2	2	2	1	1	0	1	1	2	0	1	0	1	0	1	1	1	1	0
1234	2017	62	1	2	0	2	1	1	0	1	1	2	0	0	0	0	0	1	1	1	1	2
1235	2017	60	1	1	1	3	1	1	1	1	1	2	0	0	0	0	0	1	1	0	0	1
1236	2017	44	0	0	1	2	1	1	1	0	1	3	1	1	0	1	1	1	1	0	0	3
1237	2017	39	0	1	2	3	1	1	0	1	1	2	0	0	0	0	0	1	1	1	1	0
1238	2017	61	1	1	1	2	1	1	0	1	0	3	1	1	0	1	1	1	1	0	0	2
1239	2017	43	0	1	0	2	1	1	0	1	0	2	0	0	0	0	0	1	1	0	0	0
1240	2017	36	0	0	1	2	1	1	1	1	0	2	0	0	0	0	0	1	1	1	1	0
1241	2017	55	1	3	0	2	1	1	0	1	1	2	0	0	0	0	0	1	1	1	1	0
1242	2017	56	1	0	0	2	1	1	0	1	1	4	1	1	0	1	1	1	1	1	1	2
1243	2017	31	0	0	0	2	1	1	1	1	0	3	1	1	0	1	0	1	1	1	1	0
1244	2017	63	1	1	1	3	1	1	1	1	0	3	1	1	0	1	1	1	1	1	1	0
1245	2017	64	1	3	1	3	1	1	0	1	1	2	1	1	0	1	0	1	1	1	1	0
1246	2017	30	0	1	1	2	1	1	0	1	1	2	0	0	0	0	0	1	1	1	1	2
1247	2017	65	1	1	0	1	1	1	0	0	1	2	0	0	0	0	0	1	1	1	1	3
1248	2017	57	1	2	0	2	1	1	0	1	1	2	0	0	0	0	0	1	1	0	0	3
1249	2017	58	1	1	0	2	1	1	0	1	1	2	0	0	0	0	0	1	1	1	1	2
1250	2017	59	1	0	1	3	1	1	0	1	1	2	0	1	0	1	0	1	1	1	1	2
1251	2017	49	1	1	1	3	1	1	0	1	1	2	0	0	0	0	0	1	1	1	1	0
1252	2017	36	0	1	1	3	1	1	0	1	1	2	0	0	0	0	0	1	1	1	1	0
1253	2017	30	0	0	0	2	1	1	1	1	1	2	0	1	0	1	1	1	1	1	1	0
1254	2017	52	1	0	2	3	1	1	0	1	1	2	0	0	0	0	0	0	1	1	1	0
1255	2017	58	1	1	0	1	1	1	0	1	0	2	0	0	0	0	0	1	1	0	0	2
1256	2017	45	1	1	1	2	1	1	0	1	0	2	0	0	0	0	0	1	1	1	1	2
1257	2017	25	0	0	0	2	1	1	0	1	1	3	0	0	0	0	0	1	1	1	1	2
1258	2017	40	0	0	1	3	1	1	0	1	1	2	0	0	0	0	0	1	1	1	1	0
1259	2017	50	1	0	1	2	1	1	0	1	1	2	0	0	0	0	1	1	1	0	0	0
1260	2017	36	0	1	0	2	1	1	0	1	0	2	0	0	0	0	0	1	1	1	1	0
1261	2017	54	1	3	2	3	1	1	0	1	1	4	0	1	0	1	1	1	1	1	1	0
1262	2017	55	1	1	0	3	1	1	0	1	0	2	0	0	0	0	0	1	1	1	1	3
1263	2017	40	0	0	1	3	1	1	0	1	0	2	0	0	0	0	0	1	1	1	1	0
1264	2017	41	0	1	2	3	1	1	1	1	1	2	0	0	0	0	0	1	1	1	1	0
1265	2017	42	0	1	0	3	1	1	0	1	1	2	0	0	0	0	0	1	1	1	1	2
1266	2017	60	1	0	0	2	1	1	0	1	1	3	0	0	0	0	0	1	1	0	0	2
1267	2017	32	0	0	0	1	1	1	1	1	1	2	0	0	0	0	0	1	1	0	0	0
1268	2017	41	0	1	1	2	1	1	1	1	0	2	0	0	0	0	0	0	1	1	1	2
1269	2017	50	1	1	0	2	1	1	0	1	1	2	0	0	0	0	0	1	1	1	1	2
1270	2017	44	0	0	0	2	1	1	0	1	1	2	0	0	0	0	0	1	1	1	1	0
1271	2017	55	1	1	1	2	1	1	1	1	1	2	0	0	0	0	0	1	1	0	0	2
1272	2017	35	0	0	2	3	1	1	0	1	1	2	0	0	0	0	0	1	1	1	1	0
1273	2017	60	1	1	2	3	1	1	0	1	1	4	0	0	0	0	0	1	1	1	1	0
1274	2017	28	0	0	1	2	0	1	0	1	1	2	0	0	0	0	0	1	1	1	1	0
1275	2017	65	1	1	1	1	1	1	0	1	1	2	0	0	0	0	0	1	1	1	1	3
1276	2017	40	0	2	0	2	1	1	0	1	1	1	0	0	0	0	0	1	1	1	1	3
1277	2017	64	1	1	2	3	1	1	0	1	1	2	0	0	0	0	0	0	1	1	1	0
1278	2017	53	1	1	1	2	1	1	0	1	1	3	1	1	0	1	0	1	1	1	1	0
1279	2017	65	1	1	0	2	1	1	0	0	1	2	0	0	0	0	0	1	1	0	0	1
1280	2017	56	1	1	1	2	1	1	0	1	1	3	1	1	1	1	1	1	1	0	0	2
1281	2017	32	0	3	0	2	0	1	0	1	1	2	0	0	0	0	0	1	1	0	0	0
1282	2017	57	1	1	2	2	1	1	0	0	1	2	0	0	0	0	0	1	1	1	1	0
1283	2017	50	1	1	2	3	1	1	0	1	1	2	0	0	0	0	0	1	1	1	1	0
1284	2017	45	1	3	1	3	1	1	0	1	1	2	0	0	0	0	0	1	1	1	1	0
1285	2017	56	1	1	2	3	1	1	0	1	1	2	0	0	0	0	0	1	1	1	1	0
1286	2017	63	1	1	2	2	1	1	0	1	1	2	0	0	0	0	0	1	1	1	1	0
1287	2017	56	1	1	0	2	0	1	1	1	0	4	0	0	0	0	0	1	1	1	1	2
1288	2017	36	0	1	0	2	1	1	0	1	0	2	0	1	0	1	0	1	1	1	1	2
1289	2017	53	1	3	0	2	1	1	1	1	1	3	0	0	0	0	0	1	1	1	1	2
1290	2017	62	1	3	0	1	1	1	1	1	1	3	1	1	0	1	0	1	1	0	0	0
1291	2017	45	1	1	2	2	1	1	0	1	1	2	0	0	0	0	0	1	1	1	1	0
1292	2017	37	0	1	1	3	1	1	0	1	1	1	0	0	0	0	0	1	1	1	1	0
1293	2017	47	1	3	0	1	1	1	1	1	1	3	0	0	0	0	0	1	1	1	1	3
1294	2017	50	1	3	1	2	1	1	1	1	0	3	0	1	0	1	1	1	1	1	1	2
1295	2017	51	1	1	2	3	1	1	0	1	1	2	0	0	0	0	0	0	1	1	1	0
1296	2017	63	1	1	1	3	1	1	0	1	0	2	0	0	0	0	0	1	1	0	0	0
1297	2017	33	0	0	1	3	1	1	0	1	1	2	0	0	0	0	0	1	1	1	1	0
1298	2017	45	1	1	1	3	1	1	1	1	1	2	0	0	0	0	0	1	1	1	1	0
1299	2017	43	0	3	0	2	1	1	1	1	1	2	0	0	0	0	0	1	1	1	1	0
1300	2017	57	1	2	0	2	1	1	0	0	1	2	0	0	0	0	0	1	1	1	1	2
1301	2017	33	0	1	0	2	1	1	1	1	1	2	0	0	0	0	0	1	1	1	1	2
1302	2017	36	0	1	0	2	1	1	0	1	0	2	0	0	0	0	0	1	1	1	1	0
1303	2017	63	1	1	1	2	1	1	0	1	1	3	1	1	0	1	0	1	1	1	1	1
1304	2017	44	0	1	1	2	1	1	1	1	1	2	0	0	0	0	0	1	1	1	1	0
1305	2017	31	0	1	0	2	1	1	1	1	1	3	0	0	0	0	0	1	1	1	1	0
1306	2017	59	1	1	1	2	1	1	0	1	1	2	0	0	0	0	1	1	1	0	0	2
1307	2017	53	1	1	1	1	1	1	0	0	1	2	0	0	0	0	0	1	1	1	1	1
1308	2017	46	1	1	2	3	1	1	0	1	1	2	0	0	0	0	0	1	1	1	1	3
1309	2017	52	1	1	1	2	1	1	0	1	0	3	1	1	0	1	1	1	1	1	1	2
1310	2017	43	0	3	0	2	1	1	0	1	0	2	0	0	0	0	0	1	1	1	1	3
1311	2017	39	0	1	1	2	1	1	0	1	1	1	0	0	0	0	0	1	1	1	1	0
1312	2017	48	1	1	2	3	1	1	1	1	1	2	0	0	0	0	0	1	1	1	1	0
1313	2017	64	1	1	0	2	1	1	0	1	1	3	0	0	0	0	0	1	1	1	1	0
1314	2017	47	1	1	0	2	1	1	1	1	1	2	0	0	0	0	0	1	1	1	1	3
1315	2017	40	0	1	2	3	1	1	0	1	1	2	0	0	0	0	0	1	1	1	1	0
1316	2017	59	1	3	1	3	1	1	0	1	1	2	1	1	0	1	0	1	1	0	0	0
1317	2017	54	1	0	1	3	1	1	0	1	1	2	0	0	0	0	0	1	1	1	1	0
1318	2017	52	1	1	2	3	1	1	0	1	1	3	0	0	0	0	0	1	1	1	1	0
1319	2017	58	1	1	0	1	1	1	0	1	0	2	0	0	0	0	0	1	1	1	1	3
1320	2017	61	1	0	0	1	1	1	1	1	0	3	0	1	0	1	0	1	1	1	1	0
1321	2017	62	1	1	2	3	1	1	0	1	0	2	0	0	0	0	0	1	1	1	1	0
1322	2017	58	1	1	0	1	1	1	0	1	1	3	0	0	0	0	0	1	1	1	1	0
1323	2017	43	0	1	0	2	1	1	0	1	1	2	0	0	0	0	1	1	1	1	1	0
1324	2017	47	1	1	1	2	1	1	1	1	1	2	0	0	0	0	0	1	1	1	1	0
1325	2017	64	1	2	1	1	1	1	1	1	1	3	0	0	0	0	0	1	1	0	0	3
1326	2017	25	0	0	1	2	1	1	1	1	1	2	0	0	0	0	0	1	1	1	1	0
1327	2017	35	0	1	2	3	1	1	0	1	1	2	0	0	0	0	0	1	1	0	0	2
1328	2017	43	0	1	1	2	1	1	0	1	1	2	0	0	0	0	0	1	0	0	0	0
1329	2017	39	0	1	2	3	1	1	0	1	1	2	0	0	0	0	0	1	1	1	1	0
1330	2017	48	1	1	1	3	1	1	0	1	0	2	0	0	0	0	0	1	1	1	1	2
1331	2017	59	1	0	0	2	1	1	1	1	0	2	0	0	0	0	0	1	0	0	0	0
1332	2017	61	1	2	1	2	1	1	0	1	1	2	0	0	0	0	1	1	1	1	1	0
1333	2017	60	1	3	1	1	1	1	0	1	1	3	0	0	0	0	0	1	1	1	1	0
1334	2017	40	0	0	0	2	1	1	1	1	1	2	0	0	0	0	0	1	1	1	1	0
1335	2017	57	1	1	1	3	1	1	0	1	1	2	0	0	0	0	0	1	1	1	1	3
1336	2017	44	0	0	2	2	1	1	0	1	1	2	0	0	0	0	0	1	1	1	1	0
1337	2017	64	1	1	0	2	1	1	0	1	1	2	0	0	0	0	0	1	1	1	1	2
1338	2017	40	0	0	2	2	1	1	0	1	1	3	0	0	0	0	0	1	1	1	1	0
1339	2017	57	1	0	1	2	1	0	0	0	1	3	1	1	1	1	1	1	0	0	0	3
1340	2017	33	0	3	0	2	1	0	0	1	1	2	0	0	0	0	0	1	0	0	0	1
1341	2017	36	0	1	2	3	1	0	0	1	1	2	0	0	0	0	0	1	1	1	1	0
1342	2017	55	1	3	2	2	1	0	0	1	1	2	0	0	0	0	0	1	1	1	1	0
1343	2017	54	1	3	2	3	1	0	0	1	1	3	0	0	0	0	1	1	1	1	1	2
1344	2017	49	1	3	1	3	1	0	0	1	1	3	0	0	0	0	0	1	1	1	1	0
1345	2017	43	0	1	1	2	1	0	1	1	1	2	0	0	0	0	0	1	1	1	1	0
1346	2017	63	1	3	0	2	1	0	1	1	0	2	0	0	0	0	0	1	1	1	1	0
1347	2017	56	1	0	0	1	1	0	0	0	1	2	0	0	0	0	1	1	0	0	0	2
1348	2017	65	1	1	0	1	1	0	0	1	1	2	0	0	0	0	1	1	1	0	0	3
1349	2017	53	1	0	0	1	0	0	0	1	1	2	0	0	0	0	1	1	0	0	0	2
1350	2017	35	0	1	1	2	1	0	1	1	0	1	0	0	0	0	0	1	1	1	1	0
1351	2017	55	1	1	0	2	1	0	0	1	0	4	1	1	0	1	1	1	1	1	1	2
1352	2017	57	1	1	1	2	1	0	0	1	0	2	1	0	0	1	0	1	1	1	1	0
1353	2017	64	1	1	2	2	1	0	0	1	1	2	0	0	0	0	0	1	1	1	1	0
1354	2017	40	0	1	1	3	1	0	0	1	1	2	0	0	0	0	0	1	1	1	1	0
1355	2017	59	1	1	1	1	1	0	0	1	1	3	0	0	0	0	0	1	1	1	1	2
1356	2017	48	1	3	2	2	1	0	1	1	0	2	0	0	0	0	0	1	0	0	0	3
1357	2017	33	0	0	0	2	1	0	0	0	0	2	0	0	0	0	0	1	1	1	1	2
1358	2017	28	0	0	0	2	1	0	1	0	0	2	0	1	0	1	0	1	1	1	1	2
1359	2017	65	1	1	1	2	1	0	1	1	0	2	0	0	0	0	1	1	1	1	1	0
1360	2017	42	0	1	2	3	1	0	0	0	1	1	0	0	0	0	0	1	1	1	1	0
1361	2017	41	0	1	1	2	1	0	1	0	0	3	0	0	0	0	0	1	0	0	0	0
1362	2017	55	1	1	1	2	1	0	0	1	1	2	0	0	0	0	0	1	1	1	1	3
1363	2017	28	0	0	1	3	1	0	0	1	1	2	0	0	0	0	1	1	1	1	1	0
1364	2017	40	0	1	1	2	1	0	0	1	1	2	0	0	0	0	0	1	1	1	1	2
1365	2017	51	1	1	0	3	1	0	1	1	1	2	0	1	0	1	0	1	1	1	1	0
1366	2017	35	0	0	0	2	1	0	1	1	1	2	0	0	0	0	0	1	0	0	0	0
1367	2017	58	1	2	1	2	1	0	0	1	1	2	0	0	0	0	0	1	1	1	1	2
1368	2017	58	1	1	1	1	1	0	0	1	0	5	1	1	0	1	1	1	1	1	1	2
1369	2017	61	1	3	0	2	1	0	0	1	0	2	0	0	0	0	0	1	1	1	1	3
1370	2017	59	1	1	0	2	1	0	0	1	1	2	0	0	0	0	0	1	1	1	1	2
1371	2017	57	1	1	1	2	1	0	1	1	1	3	0	0	0	0	1	1	1	0	0	0
1372	2017	53	1	3	0	2	1	0	1	1	1	3	1	1	0	1	0	1	1	1	1	3
1373	2017	35	0	0	0	2	1	0	1	1	1	2	0	0	0	0	0	1	1	1	1	3
1374	2017	56	1	1	0	2	1	0	1	1	1	5	0	0	0	0	1	1	1	1	1	0
1375	2017	60	1	1	0	1	1	0	0	1	1	3	0	0	0	0	0	1	0	0	0	3
1376	2017	60	1	1	1	1	1	0	0	0	1	2	0	0	0	0	0	1	1	1	1	2
1377	2017	59	1	2	1	2	1	0	1	1	1	2	1	1	0	1	0	1	1	0	0	2
1378	2017	51	1	1	0	2	1	0	0	1	1	2	1	1	0	1	0	1	1	1	1	2
1379	2017	54	1	3	0	2	1	0	0	1	1	2	0	0	0	0	0	1	1	1	1	2
1380	2017	40	0	3	0	2	1	0	1	1	0	2	0	0	0	0	0	1	1	1	1	2
1381	2017	54	1	1	1	2	1	0	0	1	0	2	0	0	0	0	0	1	1	1	1	2
1382	2017	42	0	0	2	3	1	0	0	1	1	2	0	0	0	0	0	1	1	1	1	2
1383	2017	57	1	3	0	2	1	0	1	1	1	3	0	0	0	0	0	1	1	1	1	0
1384	2017	33	0	0	0	2	1	0	1	1	0	3	1	1	0	1	1	1	1	1	1	2
1385	2017	45	1	0	0	3	1	0	0	1	1	4	1	1	0	1	1	1	1	1	1	2
1386	2017	63	1	2	0	2	1	0	0	0	0	2	0	0	0	0	0	1	0	0	0	3
1387	2017	37	0	1	0	2	1	0	1	0	0	3	0	0	0	0	1	1	0	0	0	2
1388	2017	58	1	3	0	2	1	0	1	0	1	3	1	1	0	1	1	1	1	1	1	3
1389	2017	55	1	2	0	2	1	0	0	1	0	2	0	0	0	0	0	1	1	1	1	2
1390	2017	59	1	2	1	2	1	0	1	1	1	3	0	0	0	0	0	1	1	1	1	0
1391	2017	61	1	2	0	2	1	0	0	0	0	3	1	1	0	1	1	1	0	0	0	2
1392	2017	60	1	1	0	1	0	0	0	1	0	3	0	0	0	0	0	1	0	0	0	0
1393	2017	47	1	0	0	3	1	0	0	1	1	2	0	0	0	0	0	1	1	1	1	1
1394	2017	64	1	1	0	1	1	0	0	0	1	4	1	0	0	1	1	1	0	0	0	0
1395	2017	63	1	1	0	1	1	0	0	1	1	2	0	0	0	0	0	1	1	1	1	3
1396	2017	61	1	1	0	1	1	0	0	0	1	3	0	0	0	0	0	1	1	1	1	3
1397	2017	40	0	1	0	2	1	0	1	1	0	2	0	0	0	0	0	1	1	1	1	0
1398	2017	59	1	2	0	1	1	0	0	1	0	2	1	0	0	1	0	1	0	0	0	2
1399	2017	52	1	1	0	0	1	0	0	0	0	4	0	0	0	0	1	1	1	0	0	3
1400	2017	63	1	1	2	2	1	0	0	1	1	2	0	0	0	0	0	1	1	1	1	0
1401	2017	40	0	1	0	2	1	0	0	1	1	2	0	0	0	0	0	1	1	1	1	0
1402	2017	46	1	3	0	2	1	0	1	0	0	3	0	0	0	0	0	1	0	0	0	0
1403	2017	53	1	0	0	1	1	0	1	1	0	2	0	0	0	0	0	1	1	1	1	0
1404	2017	52	1	1	0	1	1	0	0	0	1	2	0	0	0	0	1	1	1	1	1	2
1405	2017	48	1	0	0	2	1	0	1	1	0	2	0	0	0	0	0	1	1	1	1	2
1406	2017	59	1	1	0	3	1	0	1	1	1	2	0	0	0	0	0	1	1	0	0	2
1407	2017	61	1	2	0	1	1	0	0	1	1	3	0	0	0	0	1	1	0	0	0	2
1408	2017	65	1	0	0	2	1	0	0	1	1	3	1	1	0	1	0	1	1	0	0	3
1409	2017	44	0	1	1	2	1	0	0	0	0	2	0	0	0	0	0	1	1	1	1	2
1410	2017	46	1	1	0	2	1	0	0	0	0	2	0	0	0	0	1	1	1	1	1	0
1411	2017	51	1	1	0	2	1	0	1	0	1	2	0	0	0	0	1	1	1	1	1	0
1412	2017	50	1	1	0	3	0	0	0	1	1	1	0	0	0	0	0	1	0	0	0	0
1413	2017	40	0	1	2	3	1	0	0	1	1	2	0	0	0	0	1	1	1	1	1	2
1414	2017	63	1	0	0	2	1	0	1	1	1	2	0	0	0	0	1	1	1	1	1	0
1415	2017	45	1	1	1	2	1	0	0	1	0	3	0	0	0	0	0	1	1	1	1	2
1416	2017	49	1	0	1	2	0	0	1	1	0	1	0	0	0	0	0	1	1	1	1	2
1417	2017	46	1	1	0	2	1	0	1	0	0	4	1	1	0	1	0	1	1	1	1	3
1418	2017	46	1	1	1	2	1	0	0	1	1	1	0	0	0	0	0	0	1	1	1	0
1419	2017	65	1	3	1	2	1	0	1	1	0	4	1	0	0	1	0	1	1	0	0	2
1420	2017	60	1	1	1	2	1	0	0	1	1	3	0	0	0	0	1	1	1	0	0	0
1421	2017	40	0	0	0	3	0	0	1	0	1	3	1	1	0	1	0	1	1	1	1	0
1422	2017	64	1	1	1	3	1	0	0	1	1	2	0	0	0	0	0	1	1	1	1	0
1423	2017	39	0	1	0	2	1	0	1	1	1	2	1	0	0	1	1	1	1	1	1	0
1424	2017	47	1	1	0	3	1	0	1	1	0	2	0	0	0	0	0	1	1	1	1	0
1425	2017	51	1	1	1	3	1	0	0	1	1	2	1	1	0	1	0	1	1	1	1	0
1426	2017	53	1	1	2	2	1	0	0	0	1	3	0	0	0	0	0	1	1	1	1	0
1427	2017	51	1	0	0	1	1	0	0	0	1	2	0	0	0	0	0	1	0	0	0	0
1428	2017	43	0	0	0	2	1	0	0	0	1	2	0	0	0	0	0	1	0	0	0	2
1429	2017	25	0	0	1	3	1	0	0	1	1	1	0	0	0	0	0	1	0	0	0	0
1430	2017	39	0	0	0	3	1	0	1	1	0	2	0	0	0	0	0	1	1	1	1	0
1431	2017	60	1	1	0	1	1	0	0	0	1	2	0	0	0	0	0	1	1	0	0	3
1432	2017	36	0	1	1	2	1	0	0	0	1	2	0	0	0	0	0	1	1	1	1	0
1433	2017	49	1	1	1	2	1	0	0	0	1	2	0	0	0	0	1	1	1	1	1	2
1434	2017	36	0	1	0	2	1	0	0	0	0	3	0	0	0	0	1	1	0	0	0	0
1435	2017	47	1	3	0	3	0	0	1	1	0	2	0	0	0	0	0	1	0	0	0	0
1436	2017	51	1	3	0	2	1	0	1	1	0	2	0	0	0	0	0	1	1	1	1	0
1437	2017	41	0	3	2	3	1	0	0	1	1	2	0	0	0	0	0	1	1	1	1	0
1438	2017	33	0	1	1	3	1	0	1	1	0	1	0	0	0	0	1	1	1	1	1	0
1439	2017	63	1	1	1	2	1	0	0	1	1	2	0	0	0	0	1	1	1	0	0	0
1440	2017	60	1	1	1	2	1	0	0	1	0	2	0	0	0	0	0	1	1	0	0	0
1441	2017	44	0	1	1	2	1	0	1	1	0	1	0	0	0	0	0	1	1	1	1	0
1442	2017	58	1	3	0	2	1	0	0	1	0	2	0	0	0	0	0	0	1	0	0	2
1443	2017	62	1	1	2	3	1	0	0	1	0	3	0	0	0	0	0	1	0	0	0	2
1444	2017	45	1	3	0	2	1	0	0	0	1	2	0	1	0	1	0	1	1	0	0	3
1445	2017	65	1	3	1	2	1	0	0	0	1	2	1	1	0	1	1	1	1	0	0	2
1446	2017	53	1	1	0	2	1	0	0	1	1	2	0	0	0	0	1	1	1	1	1	0
1447	2017	52	1	1	0	2	1	0	1	0	1	2	0	0	0	0	1	1	1	1	1	0
1448	2017	65	1	1	0	1	1	0	0	1	0	3	0	0	0	0	0	1	1	1	1	2
1449	2017	65	1	1	1	1	1	0	0	1	1	2	0	1	0	1	0	1	0	0	0	3
1450	2017	51	1	0	2	2	1	0	0	0	1	2	0	0	0	0	0	1	1	1	1	2
1451	2017	36	0	0	2	3	1	0	1	1	1	2	0	0	0	0	0	1	1	1	1	0
1452	2017	40	0	1	0	2	1	0	1	1	0	2	0	0	0	0	0	1	1	1	1	2
1453	2017	48	1	1	0	2	1	0	0	0	0	2	0	0	0	0	0	1	1	1	1	2
1454	2017	42	0	1	0	2	1	0	0	1	0	3	1	1	0	1	1	1	0	0	0	3
1455	2017	62	1	1	1	2	1	0	0	1	1	3	1	1	0	1	0	1	1	1	1	2
1456	2017	62	1	0	0	1	1	0	0	0	0	2	0	0	0	0	0	1	0	0	0	0
1457	2017	33	0	0	0	2	1	0	0	1	1	3	1	0	0	1	0	1	1	1	1	2
1458	2017	60	1	1	1	1	1	0	0	0	0	4	1	1	0	1	0	1	0	0	0	3
1459	2017	53	1	1	1	2	1	0	0	0	0	2	0	0	0	0	0	1	0	0	0	0
1460	2017	52	1	1	0	1	1	0	0	1	1	2	0	0	0	0	0	1	1	1	1	2
1461	2017	41	0	1	1	3	1	0	0	1	1	3	0	0	0	0	1	1	1	1	1	0
1462	2017	41	0	1	1	3	1	0	0	0	0	3	0	0	0	0	0	1	1	1	1	2
1463	2017	58	1	1	0	2	1	0	0	0	1	3	0	0	0	0	1	1	1	1	1	2
1464	2017	40	0	1	1	3	0	0	1	1	1	2	0	0	0	0	0	1	1	0	0	3
1465	2017	56	1	1	1	2	1	0	0	1	1	4	1	1	0	1	1	1	1	1	1	2
1466	2017	44	0	1	1	2	1	0	0	1	1	4	1	1	0	1	0	1	1	1	1	0
1467	2017	58	1	1	0	1	1	0	0	1	0	4	1	0	0	1	1	1	1	1	1	2
1468	2017	29	0	0	0	3	1	0	0	1	0	2	0	0	0	0	0	1	0	0	0	2
1469	2017	50	1	1	0	1	1	0	0	0	0	3	1	1	0	1	0	1	0	0	0	2
1470	2017	52	1	0	1	3	0	0	0	1	1	2	0	0	0	0	0	1	1	0	0	0
1471	2017	55	1	1	0	2	1	0	1	1	1	2	0	0	0	0	1	1	1	0	0	0
1472	2017	59	1	1	1	3	1	0	0	1	1	2	0	0	0	0	0	1	0	0	0	0
1473	2017	33	0	0	1	3	1	0	0	1	1	1	0	0	0	0	0	1	1	1	1	1
1474	2017	57	1	1	0	1	1	0	0	1	1	2	0	0	0	0	1	1	1	1	1	3
1475	2017	51	1	1	1	2	1	0	0	1	1	2	0	0	0	0	0	1	1	1	1	0
1476	2017	56	1	0	0	2	1	0	0	0	0	2	0	0	0	0	1	1	1	1	1	2
1477	2017	56	1	1	1	3	1	0	0	1	1	1	0	0	0	0	0	1	1	1	1	0
1478	2017	63	1	1	0	1	1	0	1	1	0	3	1	1	0	1	0	1	1	1	1	3
1479	2017	58	1	1	0	1	1	0	0	1	0	4	1	1	0	1	1	1	1	1	1	3
1480	2017	59	1	0	1	2	1	0	0	1	0	2	0	0	0	0	0	1	1	0	0	2
1481	2017	57	1	0	1	3	1	0	1	1	1	3	0	0	0	0	0	1	1	1	1	0
1482	2017	26	0	0	0	2	1	0	0	1	0	2	0	0	0	0	0	1	1	0	0	0
1483	2017	44	0	1	1	2	1	0	1	1	0	2	0	0	0	0	0	1	1	1	1	0
1484	2017	33	0	3	1	2	0	0	1	1	1	2	0	0	0	0	1	1	1	1	1	0
1485	2017	44	0	1	0	2	1	0	1	1	1	2	0	0	0	0	0	1	1	1	1	0
1486	2017	25	0	0	0	2	0	0	0	0	0	2	0	0	0	0	0	0	1	1	1	2
1487	2017	39	0	0	1	3	1	0	0	1	0	2	0	0	0	0	0	1	1	1	1	0
1488	2017	40	0	1	0	2	1	0	0	0	1	3	0	1	0	1	0	1	1	1	1	2
1489	2017	41	0	0	0	3	1	0	0	1	1	2	1	1	0	1	0	1	1	1	1	0
1490	2017	48	1	1	1	2	1	1	1	0	0	2	0	0	0	0	0	1	1	1	1	0
1491	2017	61	1	0	0	1	1	1	0	1	1	2	0	0	0	0	0	1	1	1	1	0
1492	2017	37	0	1	2	2	1	1	0	0	1	1	0	0	0	0	0	1	1	1	1	0
1493	2017	61	1	0	1	2	1	1	0	1	1	1	0	0	0	0	0	1	1	1	1	0
1494	2017	57	1	3	0	2	1	1	0	0	0	2	0	1	0	1	1	1	1	1	1	0
1495	2017	57	1	1	0	3	1	1	0	1	0	1	0	0	0	0	1	1	0	0	0	0
1496	2017	49	1	3	2	3	1	1	0	1	1	2	0	0	0	0	0	1	1	1	1	0
1497	2017	54	1	1	1	2	1	1	1	0	0	2	0	0	0	0	0	1	1	1	1	0
1498	2017	63	1	2	0	2	1	1	0	0	0	2	1	1	0	1	0	1	1	0	0	2
1499	2017	53	1	1	2	3	1	1	0	1	1	1	0	0	0	0	0	1	1	1	1	0
1500	2017	58	1	1	2	3	1	1	0	1	1	1	0	0	0	0	0	0	1	1	1	0
1501	2017	41	0	1	0	2	1	1	0	1	0	2	0	0	0	0	0	1	1	1	1	3
1502	2017	54	1	1	2	3	1	1	0	1	1	2	0	0	0	0	0	1	1	1	1	0
1503	2017	65	1	2	1	2	1	1	0	1	1	3	0	0	0	0	1	1	1	0	0	0
1504	2017	37	0	1	0	2	1	1	1	0	0	5	1	1	0	1	1	1	1	1	1	0
1505	2017	61	1	1	2	3	1	1	0	1	1	1	0	0	0	0	0	0	1	1	1	0
1506	2017	51	1	1	2	3	1	1	0	1	0	1	0	0	0	0	0	1	1	1	1	2
1507	2017	38	0	0	0	2	0	1	0	1	0	3	0	0	0	0	0	1	1	0	0	2
1508	2017	47	1	1	2	3	1	1	0	1	1	1	0	0	0	0	0	1	1	1	1	0
1509	2017	55	1	1	1	3	1	1	0	1	0	2	0	1	0	1	0	1	1	1	1	2
1510	2017	26	0	0	0	3	0	1	0	0	0	1	0	0	0	0	0	1	0	0	0	0
1511	2017	63	1	1	0	2	1	1	0	1	0	3	1	0	0	1	1	1	1	1	1	3
1512	2017	61	1	1	2	3	1	1	0	1	1	1	0	0	0	0	0	1	1	1	1	0
1513	2017	44	0	0	2	3	1	1	1	0	1	3	0	1	0	1	0	0	1	1	1	1
1514	2017	60	1	1	1	2	1	1	1	0	1	4	0	1	0	1	0	1	1	1	1	0
1515	2017	41	0	3	1	2	1	1	1	1	0	3	0	0	0	0	1	1	1	1	1	3
1516	2017	39	0	1	0	2	1	1	0	0	1	2	0	0	0	0	0	1	1	0	0	0
1517	2017	65	1	3	0	2	1	1	0	0	1	3	0	0	0	0	0	1	1	1	1	3
1518	2017	28	0	1	1	2	1	1	1	1	0	3	0	0	0	0	0	1	1	1	1	0
1519	2017	45	1	0	0	2	1	1	0	1	0	2	0	0	0	0	1	1	1	0	0	1
1520	2017	26	0	0	0	2	1	1	1	1	1	1	0	0	0	0	0	1	1	1	1	1
1521	2017	57	1	1	0	2	1	1	0	1	0	4	0	1	0	1	1	1	1	1	1	2
1522	2017	55	1	1	0	2	1	1	1	1	0	4	0	0	0	0	0	1	1	1	1	2
1523	2017	34	0	1	0	3	0	1	0	1	0	1	0	0	0	0	0	1	1	1	1	0
1524	2017	47	1	1	0	2	1	1	1	0	0	3	0	0	0	0	1	1	1	0	0	0
1525	2017	38	0	1	0	2	1	1	0	1	1	3	1	1	0	1	0	1	1	1	1	1
1526	2017	59	1	0	0	2	0	1	0	0	1	1	0	0	0	0	0	1	1	1	1	0
1527	2017	65	1	3	2	3	1	1	0	1	1	2	0	0	0	0	0	1	1	1	1	0
1528	2017	37	0	3	1	3	1	1	0	1	0	2	0	0	0	0	1	1	1	1	1	3
1529	2017	27	0	0	0	2	1	1	0	0	0	2	0	0	0	0	1	1	1	1	1	0
1530	2017	63	1	1	1	3	1	1	1	1	1	2	0	0	0	0	0	1	1	1	1	3
1531	2017	64	1	1	1	1	1	1	0	0	0	1	0	0	0	0	0	1	0	0	0	0
1532	2017	32	0	1	0	2	1	1	0	1	0	2	0	0	0	0	1	1	1	1	1	3
1533	2017	59	1	3	0	2	1	1	0	1	0	3	1	1	0	1	0	1	1	1	1	3
1534	2017	65	1	3	0	1	1	1	0	1	1	2	0	0	0	0	1	1	1	1	1	0
1535	2017	44	0	1	0	1	1	1	1	1	0	1	0	0	0	0	0	1	1	1	1	0
1536	2017	27	0	1	1	2	0	1	1	1	0	2	0	0	0	0	0	1	1	1	1	2
1537	2017	42	0	3	0	2	1	1	1	0	1	3	0	0	0	0	1	1	1	1	1	0
1538	2017	37	0	1	1	3	1	1	1	1	1	2	0	0	0	0	0	1	1	1	1	0
1539	2017	32	0	1	0	1	1	1	1	1	0	1	0	0	0	0	0	1	1	1	1	2
1540	2017	44	0	3	2	3	1	1	0	1	1	1	0	0	0	0	0	1	1	1	1	0
1541	2017	61	1	2	0	2	1	1	0	1	1	2	0	0	0	0	0	1	1	1	1	0
1542	2017	44	0	1	1	3	1	1	0	0	1	1	0	0	0	0	1	1	1	1	1	2
1543	2017	64	1	1	2	2	1	1	1	1	1	3	0	0	0	0	0	1	1	1	1	0
1544	2017	54	1	1	0	2	1	1	1	0	0	2	0	0	0	0	0	1	1	1	1	0
1545	2017	41	0	0	2	3	1	1	1	1	0	2	0	0	0	0	0	1	1	1	1	0
1546	2017	41	0	0	1	3	1	1	1	1	1	1	0	0	0	0	0	1	1	1	1	0
1547	2017	41	0	1	1	2	1	1	1	0	1	2	0	0	0	0	0	1	1	1	1	0
1548	2017	26	0	1	0	2	1	1	0	1	1	1	0	0	0	0	0	1	1	1	1	0
1549	2017	57	1	0	0	2	1	1	0	1	0	2	0	0	0	0	0	1	1	1	1	2
1550	2017	60	1	3	0	2	1	1	1	0	1	3	0	0	0	0	0	1	1	1	1	0
1551	2017	26	0	0	1	1	1	1	0	0	0	4	0	1	0	1	1	1	1	1	1	0
1552	2017	65	1	1	1	1	1	1	0	1	1	3	0	0	0	0	0	1	1	1	1	2
1553	2017	64	1	3	1	2	1	1	1	1	0	5	1	1	0	1	0	1	1	0	0	0
1554	2017	63	1	1	1	1	1	1	0	1	0	3	0	0	0	0	0	1	1	1	1	0
1555	2017	57	1	1	1	2	1	1	0	1	1	1	0	0	0	0	0	1	1	0	0	0
1556	2017	37	0	0	2	3	1	1	1	1	0	3	0	1	0	1	0	1	1	1	1	3
1557	2017	64	1	0	0	2	1	1	0	0	1	2	0	0	0	0	0	1	0	0	0	3
1558	2017	43	0	1	1	3	1	1	0	0	1	2	0	0	0	0	0	1	1	1	1	2
1559	2017	64	1	1	0	2	1	1	0	0	1	2	1	1	0	1	0	1	1	1	1	3
1560	2017	43	0	1	1	2	1	1	0	1	1	4	0	0	0	0	1	1	1	1	1	3
1561	2017	59	1	3	2	3	1	1	0	1	0	3	0	0	0	0	0	1	1	1	1	2
1562	2017	56	1	0	2	3	1	1	1	1	0	3	0	0	0	0	0	1	1	1	1	0
1563	2017	32	0	0	0	2	1	1	1	1	1	2	0	0	0	0	0	1	1	1	1	0
1564	2017	57	1	1	2	3	1	1	0	1	1	1	0	0	0	0	0	1	1	1	1	1
1565	2017	56	1	1	1	2	1	1	0	1	0	1	0	0	0	0	0	1	1	1	1	2
1566	2017	37	0	0	2	2	1	1	0	0	1	3	0	1	1	1	0	1	0	0	0	2
1567	2017	51	1	1	1	2	1	1	0	1	1	1	0	0	0	0	0	1	1	1	1	0
1568	2017	40	0	1	1	2	1	1	1	1	1	1	0	0	0	0	0	1	1	1	1	2
1569	2017	42	0	1	0	2	1	1	1	1	0	2	0	0	0	0	0	1	1	1	1	2
1570	2017	64	1	2	1	2	1	1	0	1	0	2	0	0	0	0	1	1	1	1	1	0
1571	2017	54	1	1	1	2	1	1	0	0	1	3	0	0	0	0	0	1	1	1	1	3
1572	2017	42	0	1	0	2	1	1	0	0	0	2	0	0	0	0	0	1	1	1	1	1
1573	2017	53	1	2	1	2	1	1	0	1	1	2	0	0	0	0	0	1	1	1	1	0
1574	2017	41	0	1	1	2	1	1	1	1	0	3	0	0	0	0	1	1	1	0	0	0
1575	2017	26	0	0	0	2	1	1	1	1	0	1	0	0	0	0	0	1	0	0	0	0
1576	2017	49	1	1	1	2	1	1	0	1	1	2	0	0	0	0	1	1	1	1	1	2
1577	2017	43	0	1	0	2	1	1	0	0	1	4	0	0	0	0	0	1	1	1	1	2
1578	2017	46	1	1	2	1	1	1	0	0	0	3	0	1	0	1	0	1	1	1	1	0
1579	2017	62	1	1	1	1	1	1	0	0	0	3	0	0	0	0	0	1	1	0	0	2
1580	2017	46	1	1	0	2	1	1	1	1	0	2	0	0	0	0	0	1	1	1	1	0
1581	2017	36	0	1	0	3	0	1	0	1	0	1	0	0	0	0	1	1	1	1	1	2
1582	2017	25	0	0	0	2	1	1	0	0	1	1	0	0	0	0	1	1	0	0	0	2
1583	2017	39	0	1	2	3	0	1	0	1	0	1	0	0	0	0	0	1	1	1	1	0
1584	2017	41	0	0	2	3	1	1	0	1	1	1	0	0	0	0	0	1	1	1	1	0
1585	2017	55	1	1	1	2	1	1	0	1	1	2	1	1	0	1	0	1	1	1	1	2
1586	2017	52	1	1	2	3	1	1	0	1	1	1	0	0	0	0	0	1	1	0	0	2
1587	2017	41	0	1	2	3	1	1	0	1	0	1	0	0	0	0	0	1	1	1	1	0
1588	2017	42	0	1	2	3	1	1	0	0	0	1	0	0	0	0	0	1	1	1	1	0
1589	2017	28	0	0	2	3	1	1	0	0	1	1	0	0	0	0	0	1	0	0	0	0
1590	2017	41	0	3	1	3	1	1	0	1	1	2	0	0	0	0	0	1	1	1	1	0
1591	2017	35	0	1	2	3	1	1	0	1	0	1	0	0	0	0	0	1	1	1	1	0
1592	2017	60	1	2	0	2	1	1	0	1	0	1	0	0	0	0	0	1	0	0	0	2
1593	2017	41	0	0	1	3	1	1	0	1	1	1	0	0	0	0	0	1	1	1	1	1
1594	2017	64	1	1	2	2	1	1	0	0	1	2	0	0	0	0	0	1	1	1	1	3
1595	2017	46	1	1	2	3	1	1	0	1	1	1	0	0	0	0	0	1	1	1	1	0
1596	2017	60	1	1	2	3	1	1	0	0	1	1	0	0	0	0	0	1	1	1	1	0
1597	2017	43	0	1	2	3	1	1	0	0	0	1	0	0	0	0	0	1	1	1	1	0
1598	2017	40	0	3	2	3	1	1	0	1	1	2	0	0	0	0	0	1	1	1	1	3
1599	2017	34	0	1	2	3	1	1	0	1	0	3	0	0	0	0	0	1	1	1	1	0
1600	2017	35	0	1	1	3	0	1	0	1	0	2	0	0	0	0	0	1	1	1	1	1
1601	2017	48	1	1	1	2	1	1	0	1	1	1	0	0	0	0	0	1	1	1	1	1
1602	2017	52	1	0	2	3	1	1	1	1	1	2	0	0	0	0	0	1	1	1	1	0
1603	2017	44	0	1	0	2	1	1	0	0	0	2	0	0	0	0	0	1	1	1	1	2
1604	2017	63	1	1	2	2	1	1	0	0	0	4	1	1	0	1	1	1	1	1	1	1
1605	2017	39	0	1	1	3	1	1	0	0	1	1	0	0	0	0	1	1	1	1	1	0
1606	2017	33	0	1	2	2	1	1	1	1	0	1	0	0	0	0	0	1	1	1	1	0
1607	2017	29	0	1	0	2	1	1	0	0	0	1	0	0	0	0	0	1	1	1	1	0
1608	2017	44	0	1	1	3	1	1	1	1	1	2	0	0	0	0	0	1	1	1	1	0
1609	2017	43	0	1	1	3	1	1	0	1	1	2	0	0	0	0	0	0	1	1	1	0
1610	2017	27	0	0	0	2	0	1	1	1	1	2	0	0	0	0	0	1	1	1	1	0
1611	2017	38	0	1	2	2	1	1	0	1	1	1	0	0	0	0	0	1	1	1	1	0
1612	2017	39	0	0	2	3	0	1	0	0	1	2	0	0	0	0	0	1	1	1	1	1
1613	2017	59	1	1	1	2	1	0	1	0	1	2	0	0	0	0	0	1	1	1	1	2
1614	2017	48	1	1	2	3	1	0	0	1	1	2	0	0	0	0	0	1	1	1	1	0
1615	2017	50	1	0	0	2	1	0	0	0	0	3	1	1	0	1	0	1	1	1	1	0
1616	2017	49	1	1	1	1	1	0	0	0	0	4	0	0	0	0	1	1	1	1	1	2
1617	2017	61	1	1	2	3	0	0	0	1	0	1	0	0	0	0	0	1	1	0	0	0
1618	2017	54	1	1	1	1	1	0	0	1	1	1	0	0	0	0	0	1	1	1	1	3
1619	2017	38	0	1	0	3	0	0	1	1	0	1	0	0	1	1	0	1	1	1	1	0
1620	2017	26	0	0	1	2	1	0	1	1	0	3	0	1	0	1	1	1	1	1	1	0
1621	2017	55	1	1	0	1	1	0	0	1	0	4	1	1	0	1	0	1	1	1	1	0
1622	2017	45	1	1	1	3	1	0	0	1	1	3	0	0	0	0	0	1	1	1	1	0
1623	2017	30	0	0	0	2	0	0	1	1	0	1	0	0	0	0	0	1	0	0	0	0
1624	2017	40	0	1	0	2	1	0	1	1	0	3	0	0	0	0	0	1	1	1	1	1
1625	2017	32	0	1	0	2	1	0	0	0	1	1	0	0	0	0	0	1	1	1	1	2
1626	2017	64	1	1	0	1	1	0	1	1	1	2	0	0	0	0	0	1	1	1	1	0
1627	2017	37	0	1	0	3	0	0	0	0	1	1	0	0	0	0	0	1	0	0	0	0
1628	2017	32	0	0	0	2	0	0	0	0	0	2	0	0	0	0	0	1	0	0	0	0
1629	2017	57	1	1	0	1	1	0	0	0	1	3	0	0	0	0	1	1	1	1	1	2
1630	2017	54	1	1	0	2	1	0	1	1	0	1	0	0	0	0	0	1	1	1	1	0
1631	2017	43	0	3	0	2	1	0	0	0	0	1	0	0	0	0	0	1	1	1	1	0
1632	2017	30	0	3	0	2	1	0	1	0	1	3	0	0	0	0	1	1	1	1	1	0
1633	2017	55	1	1	1	2	1	0	0	1	1	3	0	0	0	0	1	1	0	0	0	3
1634	2017	64	1	1	1	2	1	0	0	0	1	1	0	0	0	0	0	1	1	1	1	0
1635	2017	51	1	0	0	3	1	0	1	1	0	2	0	0	0	0	0	1	1	1	1	1
1636	2017	39	0	0	1	3	1	0	1	1	1	1	0	0	0	0	0	1	1	1	1	0
1637	2017	58	1	2	0	2	1	0	0	0	0	1	0	0	0	0	0	1	1	1	1	0
1638	2017	38	0	1	2	3	1	0	1	1	0	1	0	0	0	0	0	1	1	0	0	3
1639	2017	46	1	1	0	2	1	0	0	1	1	2	0	0	0	0	0	1	1	1	1	0
1640	2017	28	0	0	1	3	1	0	0	1	1	1	0	0	0	0	0	1	1	1	1	0
1641	2017	52	1	1	1	3	1	0	0	1	1	2	0	0	0	0	0	0	1	1	1	0
1642	2017	39	0	1	1	2	1	0	0	0	0	1	0	0	0	0	0	1	1	1	1	0
1643	2017	27	0	1	0	2	1	0	0	0	0	1	0	0	0	0	0	1	0	0	0	0
1644	2017	43	0	1	2	2	1	0	0	1	1	3	0	0	0	0	0	1	1	1	1	3
1645	2017	39	0	0	2	3	1	0	0	1	1	1	0	0	0	0	0	1	1	1	1	0
1646	2017	61	1	3	0	2	1	0	0	1	1	3	0	1	0	1	0	1	1	0	0	0
1647	2017	51	1	1	2	2	1	0	0	1	1	1	0	0	0	0	0	1	1	1	1	0
1648	2017	41	0	1	1	2	1	0	0	1	0	1	0	0	0	0	0	1	1	1	1	2
1649	2017	60	1	0	0	2	1	0	0	0	0	1	0	0	0	0	0	1	1	1	1	0
1650	2017	49	1	1	0	2	1	0	0	1	0	2	0	0	0	0	0	1	1	1	1	0
1651	2017	29	0	0	1	3	0	0	1	1	1	1	0	0	0	0	0	0	1	1	1	0
1652	2017	35	0	0	2	3	1	0	0	1	1	1	0	0	0	0	1	1	1	1	1	0
1653	2017	59	1	3	0	1	0	0	0	0	0	2	0	0	0	0	0	1	1	1	1	2
1654	2017	34	0	1	2	3	1	0	0	0	1	1	0	0	0	0	0	0	1	1	1	0
1655	2017	40	0	0	2	3	1	0	0	1	1	2	0	0	0	0	0	0	1	1	1	0
1656	2017	41	0	1	0	2	0	0	0	0	1	2	0	0	0	0	0	1	0	0	0	0
1657	2017	58	1	1	1	1	1	0	0	1	1	3	0	0	0	0	1	1	1	1	1	0
1658	2017	58	1	1	0	2	1	0	1	1	0	2	0	0	0	0	0	1	1	1	1	0
1659	2017	42	0	1	2	3	1	0	0	1	0	2	0	0	0	0	0	1	1	1	1	3
1660	2017	59	1	1	1	1	1	0	0	1	1	2	0	0	0	0	0	1	1	1	1	0
1661	2017	60	1	1	0	2	1	0	0	1	0	3	0	0	0	0	0	1	1	1	1	0
1662	2017	42	0	1	1	2	1	0	1	1	1	1	0	0	0	0	0	1	1	1	1	3
1663	2017	47	1	1	0	2	1	0	1	0	0	2	0	0	0	0	0	1	1	1	1	0
1664	2017	26	0	1	0	2	1	0	0	0	0	3	0	0	0	0	1	1	1	0	0	0
1665	2017	42	0	1	1	2	1	0	0	1	0	2	0	0	0	0	0	1	1	1	1	0
1666	2017	37	0	1	0	2	1	0	1	1	0	2	0	0	0	0	0	1	1	1	1	0
1667	2017	41	0	1	1	2	1	0	0	1	0	2	0	0	0	0	0	1	1	1	1	0
1668	2017	64	1	1	1	1	1	0	0	1	0	2	0	0	0	0	0	1	1	1	1	0
1669	2017	26	0	0	0	2	1	0	1	1	1	1	0	0	0	0	0	1	1	1	1	0
1670	2017	27	0	0	0	2	1	0	0	1	0	1	0	0	0	0	0	1	0	0	0	3
1671	2017	42	0	0	1	3	1	0	1	1	0	2	0	0	0	0	0	1	1	1	1	3
1672	2017	41	0	0	2	2	0	0	1	1	1	2	0	0	0	0	0	1	1	1	1	0
1673	2017	59	1	3	0	2	1	0	0	0	0	2	0	0	0	0	1	1	1	1	1	2
1674	2017	62	1	1	2	3	1	0	0	0	0	2	0	1	0	1	1	1	1	1	1	0
1675	2017	61	1	0	1	2	1	0	0	0	1	2	0	0	0	0	1	0	1	0	0	1
1676	2017	31	0	1	2	2	1	0	1	1	1	1	0	0	0	0	0	1	1	1	1	0
1677	2017	61	1	0	2	3	1	0	0	1	1	2	0	0	0	0	0	1	1	0	0	0
1678	2017	31	0	1	1	2	1	0	0	0	1	1	0	0	0	0	0	0	1	1	1	0
1679	2017	46	1	1	2	3	1	0	0	1	1	2	0	0	0	0	0	1	1	1	1	0
1680	2017	59	1	1	1	2	1	0	0	1	0	2	0	0	0	0	0	1	1	1	1	0
1681	2017	37	0	1	0	2	0	0	1	1	1	1	0	0	0	0	0	1	0	0	0	1
1682	2017	65	1	1	1	1	1	0	0	0	1	2	0	0	0	0	0	1	1	0	0	0
1683	2017	60	1	1	1	1	1	0	1	0	0	3	0	1	0	1	0	1	1	0	0	0
1684	2017	36	0	1	0	1	1	0	0	0	0	1	0	0	0	0	0	1	1	1	1	2
1685	2017	61	1	2	0	1	1	0	0	0	1	2	1	1	0	1	1	1	1	1	1	3
1686	2017	35	0	1	0	2	1	0	0	0	1	3	0	1	0	1	1	1	1	0	0	2
1687	2017	49	1	1	0	2	1	0	1	1	1	3	0	0	0	0	0	1	1	1	1	0
1688	2017	60	1	3	0	1	1	0	1	1	0	2	1	0	0	1	1	1	0	0	0	2
1689	2017	61	1	1	1	2	1	0	0	1	1	2	0	0	0	0	1	1	1	1	1	0
1690	2017	60	1	2	2	3	0	0	1	1	1	1	0	0	0	0	0	1	1	0	0	0
1691	2017	51	1	1	1	2	1	0	0	1	1	1	0	0	0	0	0	1	1	0	0	0
1692	2017	28	0	0	2	3	1	0	0	1	1	1	0	0	0	0	0	1	1	1	1	0
1693	2017	34	0	0	1	2	1	0	0	0	0	1	0	0	0	0	1	1	1	1	1	2
1694	2017	65	1	1	2	3	1	0	0	1	1	1	0	0	0	0	0	1	1	1	1	1
1695	2017	47	1	1	0	2	1	0	1	1	1	1	0	0	0	0	0	1	1	1	1	0
1696	2017	41	0	1	1	2	1	0	0	0	0	2	0	0	0	0	0	1	1	1	1	0
1697	2017	39	0	0	1	3	1	0	0	1	1	1	0	0	0	0	0	1	1	1	1	0
1698	2017	46	1	3	1	2	1	0	1	1	1	1	0	0	0	0	1	1	1	1	1	0
1699	2017	30	0	1	1	2	1	0	1	0	1	2	0	0	0	0	0	1	1	1	1	3
1700	2017	44	0	1	0	2	1	0	0	0	0	2	0	0	0	0	0	1	1	1	1	2
1701	2017	50	1	1	1	2	1	0	0	1	1	2	0	0	0	0	0	1	1	1	1	0
1702	2017	63	1	1	1	2	1	0	0	0	0	4	1	1	0	1	1	1	1	1	1	2
1703	2017	36	0	1	1	3	1	0	0	0	1	2	0	0	0	0	0	1	1	1	1	0
1704	2017	37	0	1	1	3	0	0	0	1	0	3	0	0	0	0	1	1	1	1	1	0
1705	2017	41	0	1	2	2	1	0	0	1	0	2	0	0	0	0	0	1	1	1	1	3
1706	2017	51	1	3	0	2	0	0	1	1	1	1	0	0	0	0	0	1	1	1	1	2
1707	2017	61	1	2	1	2	1	0	0	0	1	2	0	0	0	0	0	1	1	1	1	2
1708	2017	43	0	1	0	2	1	0	0	1	0	1	0	0	0	0	0	1	1	1	1	2
1709	2017	48	1	0	0	2	1	0	0	1	0	2	0	0	0	0	0	1	1	1	1	0
1710	2017	43	0	0	1	2	1	0	0	1	1	1	0	0	0	0	0	1	1	1	1	0
1711	2017	64	1	1	1	1	1	0	0	0	0	2	0	0	0	0	0	1	1	1	1	2
1712	2017	43	0	0	2	2	0	0	0	1	1	4	1	1	0	1	1	1	1	1	1	2
1713	2017	37	0	1	0	2	0	0	1	0	0	1	0	0	0	0	0	1	1	1	1	0
1714	2017	57	1	3	0	1	1	0	0	0	0	2	0	0	0	0	0	1	1	1	1	2
1715	2017	42	0	1	1	1	0	0	0	0	0	1	0	0	0	0	1	1	1	1	1	2
1716	2017	53	1	0	0	2	1	0	0	0	1	3	0	0	0	0	1	1	1	1	1	0
1717	2017	26	0	0	1	2	1	0	0	1	1	1	0	0	0	0	0	1	0	0	0	0
1718	2017	44	0	1	1	2	1	0	1	1	1	1	0	0	0	0	0	1	1	1	1	0
1719	2017	57	1	1	0	2	0	0	1	1	1	2	0	0	0	0	0	1	1	0	0	2
1720	2017	55	1	1	0	2	0	0	0	1	1	1	0	0	0	0	0	1	1	1	1	0
1721	2017	64	1	1	0	2	1	0	0	1	1	2	0	0	0	0	1	1	1	1	1	3
1722	2017	38	0	0	2	2	0	0	0	1	1	1	0	0	0	0	0	1	1	1	1	0
1723	2017	37	0	1	0	2	1	0	1	0	0	1	0	0	0	0	0	1	0	0	0	0
1724	2017	46	1	1	0	2	1	0	1	1	0	4	1	0	0	1	1	1	1	1	1	0
1725	2017	33	0	1	1	2	1	0	1	1	0	1	0	0	0	0	0	1	1	0	0	0
1726	2017	61	1	1	1	2	0	0	0	1	1	2	0	1	0	1	0	1	1	1	1	2
1727	2017	33	0	3	1	2	1	0	0	1	1	2	0	0	0	0	0	1	1	1	1	3
1728	2017	38	0	1	1	2	0	0	0	1	0	2	0	0	0	0	0	1	1	1	1	0
1729	2017	59	1	3	2	2	1	0	0	0	1	2	0	0	0	0	0	1	1	1	1	0
1730	2017	65	1	1	0	1	1	0	0	0	0	2	0	0	0	0	0	1	1	0	0	2
1731	2017	52	1	3	1	2	1	0	1	1	0	2	0	0	0	0	0	1	0	0	0	0
1732	2017	37	0	1	0	2	0	0	1	0	0	1	0	0	0	0	0	1	1	1	1	0
1733	2017	41	0	1	0	2	1	0	1	1	0	2	0	0	0	0	0	1	1	1	1	0
1734	2017	45	1	1	1	2	1	0	0	1	0	1	0	0	0	0	0	1	0	0	0	0
1735	2017	43	0	0	2	3	1	0	0	0	1	1	0	0	0	0	1	1	0	0	0	0
1736	2017	45	1	1	1	3	1	0	0	1	1	2	0	0	0	0	0	0	1	1	1	0
1737	2017	29	0	0	0	3	1	0	0	1	1	3	0	1	0	1	0	1	1	1	1	0
1738	2017	58	1	0	0	2	0	0	1	1	1	1	0	0	0	0	1	1	1	1	1	2
1739	2017	45	1	3	0	1	0	0	1	1	0	3	0	0	0	0	1	1	1	1	1	0
1740	2017	47	1	0	0	2	1	0	1	1	0	1	0	0	0	0	0	1	1	0	0	0
1741	2017	43	0	3	0	2	1	0	1	1	0	2	0	0	0	0	0	1	1	1	1	0
1742	2017	36	0	1	1	2	1	0	1	1	0	1	0	0	0	0	0	1	1	1	1	0
1743	2017	48	1	0	1	2	1	0	0	1	0	2	0	0	0	0	0	1	1	1	1	3
1744	2017	41	0	1	2	2	1	0	0	1	1	1	0	0	0	0	0	1	1	1	1	2
1745	2017	39	0	1	1	3	1	0	0	1	1	1	0	0	0	0	0	1	1	1	1	0
1746	2017	40	0	0	0	3	1	0	0	1	1	1	0	0	0	0	0	1	1	1	1	0
1747	2017	33	0	1	1	2	1	0	0	0	1	1	0	0	0	0	0	0	1	1	1	1
1748	2017	64	1	0	2	3	1	0	0	1	0	1	0	0	0	0	0	0	1	1	1	0
1749	2017	31	0	1	0	2	1	0	0	1	0	2	0	0	0	0	0	1	1	1	1	0
1750	2017	38	0	0	1	2	1	0	1	0	1	1	0	0	0	0	0	1	1	1	1	0
1751	2017	56	1	1	2	3	1	0	0	0	1	2	0	0	0	0	1	1	1	1	1	0
1752	2017	33	0	0	1	2	1	0	0	1	1	1	0	0	0	0	0	1	1	1	1	0
1753	2017	64	1	1	0	1	1	0	0	1	1	1	0	0	0	0	0	1	1	1	1	0
1754	2017	47	1	1	2	3	1	0	0	0	1	2	0	0	0	0	0	1	1	1	1	0
1755	2017	52	1	1	1	3	1	0	0	0	1	3	0	0	0	0	1	0	1	1	1	0
1756	2017	32	0	0	0	2	1	0	0	0	1	1	0	0	0	0	0	1	1	1	1	0
1757	2017	36	0	0	1	3	1	0	0	0	1	1	0	0	0	0	0	1	1	1	1	0
1758	2017	51	1	3	1	2	1	0	1	1	1	2	0	0	0	0	0	1	1	1	1	1
1759	2017	34	0	0	1	3	1	0	1	1	1	1	0	0	0	0	0	1	1	1	1	0
1760	2017	28	0	0	0	2	0	0	0	1	0	2	0	0	0	0	0	1	1	1	1	2
1761	2017	34	0	1	1	3	1	0	0	0	0	1	0	0	0	0	1	1	1	1	1	0
1762	2017	47	1	1	1	2	1	0	1	0	0	1	0	0	0	0	0	1	1	1	1	0
1763	2017	62	1	1	0	1	1	0	0	1	0	4	1	1	0	1	1	1	1	1	1	3
1764	2017	52	1	1	0	1	1	0	1	0	0	2	0	0	0	0	0	1	1	1	1	0
1765	2017	45	1	1	2	3	1	0	0	1	1	3	0	0	0	0	0	1	1	1	1	0
1766	2017	57	1	1	0	1	1	0	0	0	1	2	0	1	0	1	1	1	1	1	1	0
1767	2017	48	1	1	1	2	0	0	0	1	1	1	0	0	0	0	0	0	1	1	1	0
1768	2017	31	0	0	0	2	1	0	1	1	0	1	0	0	0	0	0	1	1	0	0	0
1769	2017	27	0	1	1	2	1	0	0	1	1	2	0	0	0	0	0	1	0	0	0	3
1770	2017	56	1	1	1	2	1	0	0	0	0	3	1	0	0	1	0	1	1	1	1	0
1771	2017	54	1	1	1	2	1	0	0	1	1	2	0	0	0	0	0	1	1	1	1	0
1772	2017	54	1	1	1	3	1	0	0	1	1	3	0	1	0	1	1	1	1	1	1	0
1773	2017	59	1	1	0	2	1	0	0	1	0	1	0	0	0	0	0	1	1	1	1	2
1774	2017	42	0	1	0	3	1	0	1	0	1	2	0	0	0	0	0	0	1	1	1	0
1775	2017	28	0	1	0	2	1	0	0	0	0	2	0	0	0	0	1	1	1	1	1	0
1776	2017	41	0	1	1	3	1	0	1	0	0	1	0	0	0	0	0	1	1	1	1	0
1777	2017	57	1	3	1	2	1	0	0	1	1	3	1	0	0	1	0	1	1	1	1	2
1778	2017	33	0	1	1	3	1	0	0	0	1	1	0	0	0	0	0	1	1	1	1	0
1779	2017	45	1	1	1	2	1	0	1	1	0	3	0	0	0	0	1	1	1	1	1	0
1780	2017	25	0	0	0	2	1	0	0	1	0	2	0	0	0	0	0	1	1	1	1	2
1781	2017	43	0	0	1	2	1	0	0	1	1	1	0	0	0	0	0	1	1	1	1	0
1782	2017	61	1	1	1	1	1	0	0	1	1	1	0	0	0	0	0	1	1	1	1	0
1783	2017	56	1	1	1	2	1	0	0	0	1	1	0	0	0	0	0	1	1	1	1	0
1784	2017	48	1	1	1	2	1	0	0	1	0	1	0	0	0	0	0	1	1	1	1	2
1785	2017	39	0	1	0	2	1	0	1	1	0	4	0	0	0	0	1	1	1	1	1	3
1786	2017	48	1	1	0	2	0	0	0	0	0	2	0	0	0	0	1	1	1	1	1	3
1787	2017	42	0	0	1	2	1	0	0	1	1	2	0	0	0	0	0	1	1	1	1	2
1788	2017	36	0	1	2	2	1	0	1	1	1	1	0	0	0	0	0	1	1	1	1	2
1789	2017	27	0	0	0	2	1	0	0	0	0	1	0	0	0	0	0	1	1	1	1	2
1790	2017	33	0	1	0	2	1	0	0	1	1	1	0	0	0	0	0	1	1	1	1	2
1791	2017	39	0	1	0	2	1	0	0	1	1	1	0	0	0	0	0	1	1	1	1	0
1792	2017	32	0	3	0	2	1	0	1	0	0	5	1	1	0	1	1	1	1	1	1	0
1793	2017	60	1	1	1	2	1	0	0	1	1	1	0	0	0	0	1	0	1	1	1	3
1794	2017	51	1	1	0	2	1	0	1	1	1	1	0	0	0	0	0	1	0	0	0	0
1795	2017	33	0	1	2	3	1	0	0	1	0	1	0	0	0	0	0	1	1	1	1	0
1796	2017	61	1	1	2	2	1	0	0	0	1	2	0	0	0	0	0	0	1	1	1	2
1797	2017	40	0	0	0	2	1	0	1	0	1	3	0	0	0	0	0	1	1	1	1	0
1798	2017	61	1	1	0	2	1	0	1	1	1	2	0	1	0	1	0	1	1	1	1	0
1799	2017	64	1	1	0	1	1	0	0	1	1	2	0	0	0	0	0	1	1	1	1	0
1800	2017	57	1	3	0	2	1	0	1	1	1	1	0	0	0	0	0	1	1	0	0	0
1801	2017	42	0	3	0	2	1	0	0	0	1	1	0	0	0	0	0	1	1	1	1	0
1802	2017	63	1	1	1	2	1	0	0	1	0	2	0	0	0	0	0	1	1	1	1	0
1803	2017	51	1	0	1	3	1	0	0	1	1	1	0	0	0	0	0	1	1	1	1	0
1804	2017	34	0	1	1	2	1	0	0	1	0	1	0	0	0	0	0	1	1	1	1	0
1805	2017	54	1	3	0	2	1	0	1	0	1	2	0	0	0	0	0	1	1	1	1	0
1806	2017	52	1	1	1	2	1	0	1	1	1	2	0	0	0	0	0	1	1	1	1	0
1807	2017	52	1	1	1	2	1	0	0	1	1	1	0	0	0	0	1	1	1	1	1	0
1808	2017	48	1	1	1	2	1	0	0	1	0	2	1	1	0	1	0	1	1	1	1	0
1809	2017	57	1	2	0	2	1	0	1	1	0	3	0	0	0	0	0	1	1	1	1	0
1810	2017	37	0	1	0	2	1	0	1	0	0	3	0	0	0	0	0	1	0	0	0	2
1811	2017	39	0	0	0	3	1	0	0	1	0	2	0	0	0	0	0	0	1	1	1	2
1812	2017	43	0	1	1	2	1	0	0	0	1	1	0	0	0	0	0	0	1	1	1	0
1813	2017	54	1	0	1	2	1	0	1	1	1	2	0	0	0	0	0	1	1	1	1	0
1814	2017	63	1	1	1	2	1	0	0	0	0	3	1	0	0	1	1	1	1	1	1	0
1815	2017	39	0	1	0	2	1	0	1	1	0	2	0	0	0	0	0	1	1	0	0	0
1816	2017	48	1	2	1	2	1	0	1	1	1	2	0	1	0	1	0	1	1	1	1	2
1817	2017	29	0	1	1	2	1	1	0	0	1	2	0	0	0	0	0	1	1	1	1	2
1818	2017	45	1	1	0	2	1	1	1	0	0	2	1	1	0	1	0	1	1	1	1	2
1819	2017	30	0	1	0	2	1	1	0	0	1	2	0	0	0	0	0	1	1	1	1	0
1820	2017	58	1	3	0	2	1	1	1	0	0	5	1	1	0	1	1	1	1	0	0	3
1821	2017	36	0	0	0	2	1	1	1	0	1	3	0	0	0	0	0	1	1	1	1	0
1822	2017	57	1	1	0	2	0	1	1	1	1	2	0	0	0	0	0	1	1	1	1	0
1823	2017	26	0	1	1	2	1	1	0	1	0	2	0	0	0	0	0	1	1	1	1	0
1824	2017	44	0	1	2	3	1	1	0	0	0	1	0	0	0	0	0	1	1	0	0	0
1825	2017	57	1	1	1	3	1	1	0	1	1	2	0	0	0	0	0	1	1	1	1	3
1826	2017	31	0	1	0	1	0	1	0	0	0	2	0	0	0	0	0	1	1	1	1	0
1827	2017	57	1	3	2	3	1	1	0	1	1	2	0	0	0	0	0	1	1	0	0	0
1828	2017	50	1	0	0	3	1	1	0	1	1	2	0	0	0	0	1	1	1	1	1	0
1829	2017	34	0	1	2	3	1	1	0	1	0	1	0	0	0	0	0	1	1	1	1	0
1830	2017	28	0	0	0	2	1	1	0	0	0	3	0	0	0	0	1	1	1	1	1	0
1831	2017	52	1	1	2	1	1	1	1	1	0	3	0	0	0	0	0	1	1	1	1	2
1832	2017	32	0	0	0	2	1	1	0	1	1	1	0	0	0	0	0	1	0	0	0	0
1833	2017	31	0	1	1	2	1	1	1	0	0	2	0	0	0	0	0	1	1	1	1	3
1834	2017	33	0	0	1	2	1	1	0	1	1	2	0	0	0	0	0	1	1	1	1	2
1835	2017	64	1	1	2	2	1	1	0	0	1	2	0	0	0	0	1	1	1	1	1	3
1836	2017	65	1	1	1	1	1	1	0	1	1	2	0	0	0	0	0	1	1	1	1	0
1837	2017	31	0	0	1	2	1	1	1	1	1	3	0	0	0	0	0	1	1	1	1	3
1838	2017	63	1	1	0	1	1	1	0	0	0	2	0	0	0	0	0	1	0	0	0	3
1839	2017	54	1	1	1	1	1	1	1	1	0	3	0	0	0	0	1	1	1	1	1	2
1840	2017	47	1	1	0	1	1	1	0	1	0	4	0	1	0	1	1	1	1	1	1	3
1841	2017	29	0	0	1	2	1	1	0	0	1	1	0	0	0	0	0	1	1	1	1	0
1842	2017	45	1	0	1	3	1	1	0	0	1	2	0	0	0	0	0	1	1	1	1	0
1843	2017	41	0	1	2	3	1	1	0	0	0	2	0	0	0	0	1	1	1	1	1	0
1844	2017	46	1	0	0	2	1	1	1	1	0	2	0	0	0	0	0	1	1	1	1	2
1845	2017	50	1	1	1	2	1	1	0	0	1	2	0	0	0	0	0	1	1	1	1	0
1846	2017	64	1	1	0	1	1	1	0	1	1	2	0	0	0	0	0	1	1	1	1	3
1847	2017	51	1	1	0	1	1	1	0	0	0	2	0	0	0	0	0	1	1	1	1	0
1848	2017	31	0	1	2	3	1	1	0	0	0	1	0	0	0	0	0	1	1	1	1	3
1849	2017	35	0	1	1	3	1	1	0	0	0	2	0	0	0	0	1	1	1	1	1	0
1850	2017	49	1	1	0	1	1	1	1	0	0	2	0	0	0	0	0	1	1	0	0	0
1851	2017	46	1	1	0	2	1	1	0	1	1	2	0	0	0	0	0	1	1	1	1	0
1852	2017	65	1	2	0	2	1	1	1	0	1	3	0	0	0	0	0	1	1	1	1	2
1853	2017	52	1	3	2	3	1	1	1	1	1	2	0	0	0	0	0	1	1	1	1	0
1854	2017	42	0	1	2	3	1	1	0	1	1	2	0	0	0	0	0	1	1	1	1	0
1855	2017	33	0	0	2	2	1	1	1	1	1	2	0	0	0	0	0	1	1	1	1	0
1856	2017	28	0	1	0	2	0	1	0	0	0	2	0	0	0	0	1	1	1	1	1	0
1857	2017	48	1	1	1	2	1	1	1	0	1	1	0	0	0	0	0	1	1	0	0	0
1858	2017	51	1	1	2	3	1	1	0	0	1	2	0	0	0	0	0	1	1	1	1	2
1859	2017	26	0	1	2	3	1	1	0	0	1	2	0	0	0	0	0	1	1	1	1	0
1860	2017	54	1	1	2	3	1	1	0	1	0	1	0	0	0	0	0	1	1	1	1	2
1861	2017	28	0	1	0	1	1	1	0	0	0	2	0	0	0	0	0	1	1	1	1	3
1862	2017	51	1	1	2	3	1	1	0	1	1	2	0	0	0	0	0	1	1	1	1	0
1863	2017	31	0	0	1	2	1	1	0	1	1	1	0	0	0	0	0	0	1	1	1	0
1864	2017	38	0	1	2	2	1	1	1	1	1	2	0	0	0	0	0	1	1	1	1	0
1865	2017	59	1	1	1	1	1	1	0	1	0	3	0	1	0	1	0	1	1	0	0	3
1866	2017	44	0	1	2	2	1	1	1	1	0	1	0	1	0	1	0	1	1	1	1	2
1867	2017	63	1	1	0	1	1	1	0	1	1	2	0	0	0	0	0	1	1	1	1	2
1868	2017	55	1	1	1	2	1	1	0	1	0	2	0	0	0	0	0	1	1	1	1	0
1869	2017	49	1	2	1	2	1	1	0	1	1	2	0	0	0	0	1	1	1	0	0	2
1870	2017	31	0	0	2	3	1	1	0	1	1	2	0	0	0	0	0	1	1	1	1	1
1871	2017	31	0	0	2	3	1	1	0	1	1	1	0	0	0	0	0	1	1	1	1	0
1872	2017	41	0	1	2	3	1	1	0	1	1	1	0	0	0	0	1	1	1	1	1	0
1873	2017	29	0	1	0	2	1	1	0	1	0	1	0	0	0	0	0	1	1	1	1	0
1874	2017	49	1	0	1	2	1	1	0	0	0	4	0	0	0	0	0	0	1	1	1	0
1875	2017	46	1	1	1	3	1	1	0	1	1	2	0	0	0	0	1	1	1	1	1	2
1876	2017	41	0	1	2	3	1	1	0	0	1	2	0	0	0	0	0	1	1	1	1	0
1877	2017	32	0	1	1	2	1	1	0	1	0	2	0	0	0	0	1	1	1	1	1	0
1878	2017	50	1	1	0	2	1	1	0	1	0	2	0	0	0	0	1	1	1	1	1	0
1879	2017	50	1	1	0	1	1	1	0	0	1	2	0	0	0	0	0	1	1	0	0	2
1880	2017	51	1	3	0	1	1	1	0	0	0	2	0	0	0	0	1	1	1	0	0	3
1881	2017	27	0	0	1	3	1	1	0	0	1	2	0	0	0	0	0	1	1	1	1	0
1882	2017	33	0	1	0	2	1	1	0	0	1	1	0	0	0	0	0	1	1	1	1	2
1883	2017	62	1	1	1	1	1	1	0	0	0	3	0	0	0	0	0	1	1	1	1	2
1884	2017	40	0	1	0	2	1	1	0	1	1	3	0	0	0	0	1	1	1	1	1	3
1885	2017	44	0	1	1	2	1	1	1	1	1	2	0	0	0	0	0	1	1	1	1	0
1886	2017	49	1	3	2	3	1	1	0	1	0	2	0	0	0	0	0	1	1	1	1	0
1887	2017	64	1	1	1	2	1	1	0	0	0	3	0	0	0	0	0	1	1	1	1	0
1888	2017	36	0	1	2	3	1	1	0	1	0	2	0	0	0	0	0	1	1	1	1	2
1889	2017	63	1	1	1	1	1	1	0	1	1	2	0	0	0	0	0	1	1	1	1	0
1890	2017	40	0	0	0	2	1	1	0	0	0	2	0	0	0	0	1	1	1	1	1	3
1891	2017	49	1	1	0	2	1	1	0	0	1	3	1	0	0	1	0	1	1	0	0	3
1892	2017	39	0	0	0	2	1	1	1	1	0	2	0	0	0	0	0	1	1	1	1	2
1893	2017	43	0	1	0	1	1	1	0	1	0	2	0	0	0	0	0	1	1	1	1	3
1894	2017	43	0	1	1	2	1	1	1	0	0	3	0	0	0	0	0	1	1	1	1	0
1895	2017	32	0	0	0	2	1	1	0	0	0	2	0	0	0	0	0	1	1	1	1	3
1896	2017	43	0	1	2	2	1	1	0	1	1	2	0	0	0	0	0	0	1	1	1	0
1897	2017	28	0	1	2	3	1	1	0	0	0	3	0	0	0	0	0	1	1	1	1	2
1898	2017	51	1	1	2	2	1	1	0	1	1	2	0	0	0	0	0	1	1	1	1	0
1899	2017	46	1	1	2	3	1	1	0	0	0	2	0	0	0	0	0	1	1	1	1	2
1900	2017	50	1	3	0	1	1	0	0	1	0	2	0	0	0	0	0	1	1	1	1	3
1901	2017	42	0	1	0	1	0	0	0	0	0	2	0	0	0	0	1	1	1	1	1	2
1902	2017	45	1	1	0	2	1	0	0	0	0	2	0	0	0	0	0	1	1	0	0	0
1903	2017	38	0	3	0	2	1	0	1	1	0	3	0	1	0	1	0	1	1	1	1	0
1904	2017	48	1	1	1	2	1	0	1	1	0	2	0	0	0	0	1	1	1	1	1	2
1905	2017	45	1	0	1	3	1	0	0	1	1	2	0	0	0	0	0	1	0	0	0	0
1906	2017	64	1	3	1	2	0	0	0	0	1	3	0	0	0	0	0	1	1	0	0	2
1907	2017	56	1	3	1	2	0	0	0	1	0	2	0	0	0	0	0	1	1	1	1	0
1908	2017	55	1	1	0	1	1	0	0	0	1	2	0	0	0	0	0	1	1	0	0	0
1909	2017	26	0	0	1	2	1	0	0	1	1	1	0	0	0	0	0	1	1	1	1	0
1910	2017	36	0	1	0	2	1	0	1	1	0	5	1	1	0	1	0	1	1	1	1	3
1911	2017	47	1	3	1	2	1	0	0	0	1	1	0	0	0	0	0	1	1	1	1	2
1912	2017	39	0	0	0	2	1	0	1	1	0	2	0	0	0	0	0	1	1	1	1	3
1913	2017	39	0	0	1	2	1	0	0	1	1	2	0	0	0	0	0	1	1	1	1	0
1914	2017	46	1	1	0	2	1	0	0	0	1	3	0	0	0	0	1	1	1	1	1	3
1915	2017	57	1	3	0	2	1	0	0	1	1	2	0	0	0	0	1	1	1	1	1	2
1916	2017	59	1	1	1	2	1	0	0	0	0	3	0	0	0	0	1	1	1	1	1	0
1917	2017	38	0	1	0	3	1	0	0	0	1	2	0	0	0	0	0	1	1	1	1	2
1918	2017	56	1	1	0	1	1	0	1	0	0	2	0	0	0	0	1	1	1	1	1	2
1919	2017	53	1	1	0	2	1	0	0	1	0	2	0	0	0	0	0	1	1	1	1	2
1920	2017	55	1	0	2	3	1	0	0	0	1	2	0	0	0	0	1	1	1	0	0	3
1921	2017	42	0	0	0	2	1	0	0	0	1	2	0	0	0	0	0	1	1	1	1	3
1922	2017	39	0	3	0	3	1	0	0	0	0	2	0	0	0	0	0	1	1	1	1	3
1923	2017	62	1	0	0	1	1	0	0	0	1	4	0	0	0	0	1	1	1	0	0	0
1924	2017	26	0	0	0	1	0	0	0	0	1	2	0	0	0	0	1	1	0	0	0	0
1925	2017	52	1	1	1	3	1	0	0	0	1	2	0	0	0	0	1	1	1	1	1	0
1926	2017	54	1	1	0	2	1	0	0	0	0	5	1	1	0	1	1	1	1	1	1	2
1927	2017	36	0	1	1	2	1	0	0	0	1	2	0	0	0	0	0	1	1	1	1	0
1928	2017	49	1	1	1	2	1	0	0	0	1	2	0	0	0	0	0	1	1	1	1	0
1929	2017	42	0	3	1	2	1	0	0	0	1	1	0	0	0	0	0	1	1	1	1	0
1930	2017	48	1	1	2	3	1	0	0	0	1	2	0	0	0	0	0	1	1	1	1	2
1931	2017	42	0	1	2	3	1	0	1	1	1	1	0	0	0	0	0	1	1	1	1	0
1932	2017	30	0	0	0	3	1	0	0	0	0	3	0	0	0	0	0	1	1	1	1	2
1933	2017	57	1	0	1	3	1	0	0	1	0	2	0	1	0	1	0	1	1	1	1	2
1934	2017	44	0	1	1	3	1	0	0	1	0	3	0	0	0	0	0	1	1	1	1	3
1935	2017	62	1	0	0	1	1	0	0	0	1	2	0	0	0	0	1	1	1	0	0	2
1936	2017	38	0	1	0	3	1	0	0	0	0	2	0	0	0	0	0	1	1	1	1	0
1937	2017	48	1	1	1	2	0	0	0	1	0	3	0	0	0	0	1	1	1	1	1	2
1938	2017	36	0	3	1	3	1	0	0	1	0	2	0	0	0	0	0	1	1	1	1	0
1939	2017	60	1	1	1	2	1	0	0	1	0	2	0	0	0	0	0	1	1	1	1	0
1940	2017	64	1	1	0	1	1	0	0	0	0	5	0	0	0	0	0	1	1	0	0	1
1941	2017	34	0	1	1	2	1	0	0	1	0	2	0	0	0	0	0	1	1	1	1	2
1942	2017	27	0	1	0	2	1	0	0	0	1	2	0	0	0	0	0	1	1	1	1	3
1943	2017	36	0	1	0	2	1	0	1	1	0	2	0	0	0	0	0	1	1	1	1	0
1944	2017	43	0	3	1	2	1	0	1	1	0	2	0	0	0	0	0	1	1	1	1	0
1945	2017	60	1	1	1	2	1	0	0	0	0	2	0	0	0	0	0	1	1	1	1	2
1946	2017	48	1	1	0	1	1	0	0	0	1	2	0	0	0	0	0	1	1	1	1	3
1947	2017	63	1	1	0	2	1	0	0	1	1	3	1	1	0	1	1	1	1	1	1	0
1948	2017	48	1	1	1	2	1	0	0	1	1	3	0	0	0	0	1	1	1	1	1	2
1949	2017	39	0	0	2	2	1	0	0	0	1	1	0	0	0	0	0	1	1	1	1	0
1950	2017	53	1	1	1	2	1	0	0	1	0	3	0	0	0	0	0	1	1	1	1	0
1951	2017	36	0	0	0	2	1	0	0	0	0	2	0	0	0	0	1	1	1	1	1	3
1952	2017	36	0	1	1	2	1	0	1	1	0	2	0	0	0	0	0	1	1	1	1	0
1953	2017	49	1	1	0	2	1	0	1	1	1	4	1	0	0	1	1	1	1	1	1	0
1954	2017	41	0	1	0	2	1	0	0	0	1	1	0	0	0	0	0	1	1	1	1	0
1955	2017	45	1	3	1	3	1	0	0	0	0	4	0	0	0	0	0	1	1	1	1	0
1956	2017	43	0	1	0	2	1	0	0	1	0	3	0	0	0	0	0	1	1	1	1	3
1957	2017	37	0	3	1	2	1	0	1	1	0	2	0	0	0	0	1	1	1	1	1	0
1958	2017	37	0	0	0	2	1	0	0	0	0	2	0	0	0	0	0	1	1	1	1	3
1959	2017	37	0	1	0	1	1	0	0	1	0	2	0	0	0	0	0	1	1	1	1	0
1960	2017	30	0	1	2	2	1	0	0	0	1	2	0	0	0	0	0	1	1	1	1	3
1961	2017	56	1	3	1	2	1	0	0	0	1	1	0	0	0	0	0	1	1	1	1	0
1962	2017	43	0	3	0	3	1	0	0	1	1	3	0	0	0	0	0	1	1	1	1	0
1963	2017	38	0	0	1	3	1	0	0	0	0	2	0	0	0	0	0	1	0	0	0	0
1964	2017	42	0	1	1	2	1	0	0	1	1	2	0	0	0	0	0	1	1	1	1	0
1965	2017	48	1	3	1	2	1	0	0	1	1	2	0	0	0	0	0	1	1	1	1	2
1966	2017	38	0	0	1	2	1	0	0	1	0	3	0	0	0	0	1	1	1	1	1	0
1967	2017	52	1	0	0	1	1	0	0	0	1	3	0	0	0	0	1	1	1	1	1	0
1968	2017	30	0	0	0	3	1	0	1	1	0	1	0	0	0	0	0	1	1	1	1	0
1969	2017	57	1	1	0	2	1	0	0	1	1	2	0	0	0	0	1	1	1	1	1	0
1970	2017	35	0	3	0	2	1	0	0	0	1	3	0	0	0	0	1	1	1	1	1	3
1971	2017	36	0	1	0	2	0	0	1	1	1	2	0	0	0	0	0	1	1	1	1	0
1972	2017	40	0	0	0	1	1	0	1	1	0	2	0	0	0	0	0	1	1	1	1	2
1973	2017	43	0	1	0	3	1	0	0	1	1	2	0	0	0	0	1	1	1	0	0	0
1974	2017	53	1	1	0	2	1	0	1	0	1	1	0	0	0	0	0	1	1	0	0	0
1975	2017	36	0	1	1	2	1	0	0	0	0	3	0	0	0	0	0	0	1	1	1	3
1976	2017	37	0	1	1	2	0	0	0	1	0	2	0	0	0	0	0	1	1	1	1	1
1977	2017	55	1	1	1	2	1	0	0	1	1	2	0	1	0	1	0	1	1	1	1	2
1978	2017	58	1	3	0	2	1	0	1	1	1	2	0	0	0	0	0	1	1	1	1	0
1979	2017	44	0	1	1	2	0	0	1	1	1	1	0	0	0	0	0	0	1	1	1	0
1980	2017	44	0	2	0	2	1	0	1	0	1	3	0	0	0	0	0	1	1	1	1	1
1981	2017	44	0	1	0	2	1	0	0	1	0	1	0	0	0	0	0	1	1	1	1	0
1982	2017	57	1	1	1	2	1	0	0	1	1	3	0	0	0	0	1	1	1	1	1	3
1983	2017	30	0	0	0	2	1	0	1	0	0	2	0	0	0	0	0	1	1	1	1	1
1984	2017	33	0	0	1	2	1	0	0	0	1	1	0	0	0	0	0	1	1	1	1	0
1985	2017	46	1	1	1	2	1	0	1	0	0	5	1	1	0	1	0	1	1	1	1	0
1986	2017	59	1	3	0	1	1	0	0	0	0	2	0	0	0	0	0	1	1	1	1	3
1987	2017	39	0	0	0	1	1	0	1	1	0	3	0	0	0	0	0	1	1	1	1	1
1988	2017	28	0	0	1	3	1	0	1	1	0	2	0	0	0	0	1	1	1	1	1	0
1989	2017	64	1	1	0	1	1	0	0	0	0	2	1	1	0	1	1	1	1	1	1	3
1990	2017	38	0	1	0	2	1	0	0	0	0	2	1	1	0	1	0	1	1	1	1	3
1991	2017	39	0	0	0	1	1	0	0	0	1	2	0	0	0	0	0	1	1	1	1	0
1992	2017	60	1	1	1	2	1	0	1	1	1	4	0	1	0	1	1	1	1	0	0	3
1993	2017	55	1	1	1	2	1	0	0	1	1	2	0	0	0	0	0	1	1	1	1	2
1994	2017	50	1	1	0	2	1	0	0	0	1	3	0	0	0	0	0	1	1	0	0	0
1995	2017	43	0	1	0	2	1	0	1	1	1	2	0	0	0	0	0	1	1	0	0	0
1996	2017	58	1	1	0	1	1	0	0	0	0	2	1	1	1	1	0	1	1	1	1	3
1997	2017	57	1	1	1	2	1	0	1	1	0	3	0	0	0	0	0	1	1	1	1	0
1998	2017	51	1	1	1	2	1	0	0	0	0	2	0	0	0	0	0	1	0	0	0	1
1999	2017	48	1	0	0	2	1	0	0	1	1	1	0	0	0	0	0	1	1	1	1	2
[truncated: 11,620 more rows]

## Sheet: Variables
Identification	Identification
Year of the survey	2006, 2011/2012, 2014, 2017, 2020
Age	(years old)
Age group	25-44 (0) - 45-65 (1)
Marital status	Single 0 - Married 1 - Widowed 2 - Separated or divorced 3
Social class	Lower class 0 - Middle class 1 - Upper class 2
Level of education	Without studies 0 - Primary 1 - Secondary 2 - University 3
Nationality	Foreigner 0 - Spanish 1
Size of town of residence	≤ 100000 inhabitants rural 0 - > 100000 inhabitants urban 1
Self-assessed state of health	Very good 1 - Good 2 - Fair 3 - Poor 4 - Very poor 5
Tobacco habit	No 0 - Yes 1
Consumption of alcoholic beverages in the past 12 months	No 0 - Yes 1
Body mass index	as underweight (BMI <18.50 kg/m2) 1, normal-weight (BMI 18.50–24.99 kg/m2) 0, overweight (BMI 25.00–29.99 kg/m2) 2, and obese (BMI ≥30 kg/m2) 3
Free time physical exercise	No, I do not physical activity 0 - Yes, I do physical activity 1
Health insurance	Private 0 - Public 1
Where the last medical consultation took place in the past four weeks	The past 4 weeks 1 - More than past 4 weeks 0
Chronic anxiety	Anxiety diagnosed by a doctor (No 0 - Yes 1)
Chronic depression	Depression diagnosed by a doctor (No 0 - Yes 1)
Other mental problems	No 0 - Yes 1
Mental health sufferer	No 0 - Yes 1
Have you ever had a citology?	No 0 - Yes 1
Time passed since the last citology	In the last 3 years ago 1 - more than 3 years 0
Uptaker	No 0 - Yes 1
